# Supplementary material for: Complementary shifts in photoreceptor spectral tuning unlock the full adaptive potential of ultraviolet vision in birds
Source: eLife. 2016 Jul 12;5:e15675. doi: 10.7554/eLife.15675 (PMC4947394; doi:10.7554/eLife.15675)
Supplement: Figure 3—source data 1. — DOI: http://dx.doi.org/10.7554/eLife.15675.011 [file elife-15675-fig3-data1.xls]

## Sheet: Fig3d-g
Spectral fit parameters for each droplet
	Proportional contribution to each oil droplet's spectrum :
Carotenoid spectrum	Zebra finch - A	Zebra finch - B	Zebra finch - C	Zebra finch - D	Zebra finch - E
galloxanthin	0	0.24266	0.34913	0.338109	0.261191
dihydrogalloxanthin	0.978091	0.749056	0.61548	0.631272	0.698549
lutein	0	0	0.0353901	0.00832255	0.03859
zeaxanthin	0	0	0	0.022296	0
astaxanthin	0	0.00828402	0	0	0
cis-astaxanthin	0.0219089	0	0	0	0.00167092
apo1	0	0	0	0	0
	Proportional contribution to each oil droplet's spectrum :
Carotenoid spectrum	House finch - A	House finch - B	House finch - C	House finch - D
galloxanthin	0.0704788	0.151911	0	0.214007
dihydrogalloxanthin	0.647003	0.805086	0.955494	0.785993
lutein	0	0.0251706	0	0
zeaxanthin	0	0	0	0
astaxanthin	0.0282165	0	0	0
cis-astaxanthin	0.0851489	0.0178323	0.0445056	0
apo1	0.169153	0	0	0
	Proportional contribution to each oil droplet's spectrum :
Carotenoid spectrum	Mallard - A	Mallard - B	Mallard - C
galloxanthin	0.916891	0.931443	0.869753
dihydrogalloxanthin	0	0.0176876	0
lutein	0.0831089	0.0508694	0.130247
zeaxanthin	0	0	0
astaxanthin	0	0	0
cis-astaxanthin	0	0	0
apo1	0	0	0
	Proportional contribution to each oil droplet's spectrum :
Carotenoid spectrum	Chicken - A	Chicken - B	Chicken - C	Chicken - D	Chicken - E
galloxanthin	0.762506	0.39112	0.926745	0.64123	0.655725
dihydrogalloxanthin	0.18194	0.501524	0	0.270445	0.303598
lutein	0.0555534	0.0205989	0.0732551	0	0.0406775
zeaxanthin	0	0	0	0	0
astaxanthin	0	0	0	0	0
cis-astaxanthin	0	0.0867569	0	0.088325	0
apo1	0	0	0	0	0

## Sheet: Fig3b
Measured oil droplet spectra
Wavelength	Species	Droplet	Abs
300	Chicken	A	-0.0498301
302	Chicken	A	-0.0804077
304	Chicken	A	-1.12005
306	Chicken	A	-1.20159
308	Chicken	A	-0.834655
310	Chicken	A	1.88675
312	Chicken	A	0.0215176
314	Chicken	A	-1.38505
316	Chicken	A	-0.100793
318	Chicken	A	-0.89581
320	Chicken	A	-0.161948
322	Chicken	A	-0.539071
324	Chicken	A	-0.926387
326	Chicken	A	1.23443
328	Chicken	A	0.622877
330	Chicken	A	0.215176
332	Chicken	A	1.29558
334	Chicken	A	0.755379
336	Chicken	A	0.806342
338	Chicken	A	0.449604
340	Chicken	A	0.816535
342	Chicken	A	0.174405
344	Chicken	A	0.235561
346	Chicken	A	0.378256
348	Chicken	A	0.439411
350	Chicken	A	0.19479
352	Chicken	A	0.368063
354	Chicken	A	0.388448
356	Chicken	A	0.429219
358	Chicken	A	0.357871
360	Chicken	A	0.439411
362	Chicken	A	0.500566
364	Chicken	A	0.480181
366	Chicken	A	0.480181
368	Chicken	A	0.469989
370	Chicken	A	0.531144
372	Chicken	A	0.551529
374	Chicken	A	0.571914
376	Chicken	A	0.643262
378	Chicken	A	0.684032
380	Chicken	A	0.745187
382	Chicken	A	0.724802
384	Chicken	A	0.734994
386	Chicken	A	0.745187
388	Chicken	A	0.745187
390	Chicken	A	0.775764
392	Chicken	A	0.806342
394	Chicken	A	0.83692
396	Chicken	A	0.908267
398	Chicken	A	0.91846
400	Chicken	A	0.989807
402	Chicken	A	0.95923
404	Chicken	A	0.938845
406	Chicken	A	1
408	Chicken	A	0.95923
410	Chicken	A	0.969422
412	Chicken	A	0.867497
414	Chicken	A	0.91846
416	Chicken	A	0.847112
418	Chicken	A	0.796149
420	Chicken	A	0.775764
422	Chicken	A	0.796149
424	Chicken	A	0.755379
426	Chicken	A	0.806342
428	Chicken	A	0.755379
430	Chicken	A	0.785957
432	Chicken	A	0.745187
434	Chicken	A	0.694224
436	Chicken	A	0.633069
438	Chicken	A	0.551529
440	Chicken	A	0.531144
442	Chicken	A	0.500566
444	Chicken	A	0.378256
446	Chicken	A	0.317101
448	Chicken	A	0.276331
450	Chicken	A	0.235561
452	Chicken	A	0.19479
454	Chicken	A	0.184598
456	Chicken	A	0.11325
458	Chicken	A	0.0724802
460	Chicken	A	0.0724802
462	Chicken	A	0.0826727
464	Chicken	A	0.0419026
466	Chicken	A	0.0317101
468	Chicken	A	0.0622877
470	Chicken	A	0.0215176
472	Chicken	A	0.0011325
474	Chicken	A	0.0215176
476	Chicken	A	0.0317101
478	Chicken	A	0.0317101
480	Chicken	A	0.0317101
482	Chicken	A	0.011325
484	Chicken	A	0.011325
486	Chicken	A	-0.00906002
488	Chicken	A	0.0011325
490	Chicken	A	0.0011325
492	Chicken	A	0.0215176
494	Chicken	A	-0.00906002
496	Chicken	A	0.0011325
498	Chicken	A	0.0011325
500	Chicken	A	-0.00906002
502	Chicken	A	-0.0192525
504	Chicken	A	0.0215176
506	Chicken	A	-0.00906002
508	Chicken	A	-0.0192525
510	Chicken	A	-0.0192525
512	Chicken	A	0.0011325
514	Chicken	A	0.011325
516	Chicken	A	0.0011325
518	Chicken	A	0.011325
520	Chicken	A	0.011325
522	Chicken	A	0.011325
524	Chicken	A	-0.00906002
526	Chicken	A	-0.00906002
528	Chicken	A	0.0215176
530	Chicken	A	0.011325
532	Chicken	A	-0.00906002
534	Chicken	A	0.011325
536	Chicken	A	-0.00906002
538	Chicken	A	-0.00906002
540	Chicken	A	-0.00906002
542	Chicken	A	-0.00906002
544	Chicken	A	-0.00906002
546	Chicken	A	-0.00906002
548	Chicken	A	0.011325
550	Chicken	A	0.0011325
552	Chicken	A	0.011325
554	Chicken	A	-0.0192525
556	Chicken	A	0.011325
558	Chicken	A	-0.00906002
560	Chicken	A	0.011325
562	Chicken	A	0.0011325
564	Chicken	A	0.0317101
566	Chicken	A	0.011325
568	Chicken	A	0.0317101
570	Chicken	A	-0.0396376
572	Chicken	A	0.0011325
574	Chicken	A	-0.00906002
576	Chicken	A	-0.0294451
578	Chicken	A	0.011325
580	Chicken	A	0.011325
582	Chicken	A	-0.00906002
584	Chicken	A	0.0011325
586	Chicken	A	0.0011325
588	Chicken	A	0.0011325
590	Chicken	A	-0.00906002
592	Chicken	A	-0.00906002
594	Chicken	A	0.0011325
596	Chicken	A	0.0011325
598	Chicken	A	-0.00906002
600	Chicken	A	0.0215176
602	Chicken	A	0.0215176
604	Chicken	A	-0.00906002
606	Chicken	A	-0.00906002
608	Chicken	A	0.0317101
610	Chicken	A	0.0317101
612	Chicken	A	0.0419026
614	Chicken	A	-0.0192525
616	Chicken	A	0.011325
618	Chicken	A	0.0215176
620	Chicken	A	0.0011325
622	Chicken	A	-0.0192525
624	Chicken	A	-0.00906002
626	Chicken	A	-0.00906002
628	Chicken	A	0.011325
630	Chicken	A	-0.00906002
632	Chicken	A	-0.00906002
634	Chicken	A	0.0011325
636	Chicken	A	0.0011325
638	Chicken	A	0.011325
640	Chicken	A	0.0011325
642	Chicken	A	0.0419026
644	Chicken	A	-0.00906002
646	Chicken	A	0.0011325
648	Chicken	A	0.0011325
650	Chicken	A	-0.0192525
652	Chicken	A	0.0215176
654	Chicken	A	0.0215176
656	Chicken	A	0.0215176
658	Chicken	A	-0.00906002
660	Chicken	A	0.011325
662	Chicken	A	0.0011325
664	Chicken	A	-0.00906002
666	Chicken	A	-0.0192525
668	Chicken	A	0.0317101
670	Chicken	A	0.0011325
672	Chicken	A	-0.00906002
674	Chicken	A	-0.00906002
676	Chicken	A	0.011325
678	Chicken	A	0.0011325
680	Chicken	A	-0.00906002
682	Chicken	A	-0.00906002
684	Chicken	A	-0.0192525
686	Chicken	A	0.011325
688	Chicken	A	-0.0192525
690	Chicken	A	0.011325
692	Chicken	A	0.0011325
694	Chicken	A	0.0011325
696	Chicken	A	0.0215176
698	Chicken	A	-0.00906002
700	Chicken	A	-0.0294451
300	Chicken	B	-1.10095
302	Chicken	B	3.75394
304	Chicken	B	-6.23975
306	Chicken	B	-1.66877
308	Chicken	B	1.79495
310	Chicken	B	8.01262
312	Chicken	B	-3.23028
314	Chicken	B	7.44479
316	Chicken	B	-1.49842
318	Chicken	B	-4.87697
320	Chicken	B	-0.249211
322	Chicken	B	-1.29968
324	Chicken	B	-0.135647
326	Chicken	B	-2.35016
328	Chicken	B	-2.03785
330	Chicken	B	1.9653
332	Chicken	B	0.375394
334	Chicken	B	1.3123
336	Chicken	B	0.290221
338	Chicken	B	0.545741
340	Chicken	B	-0.135647
342	Chicken	B	0.914826
344	Chicken	B	0.574132
346	Chicken	B	-0.192429
348	Chicken	B	0.375394
350	Chicken	B	0.318612
352	Chicken	B	0.545741
354	Chicken	B	0.630915
356	Chicken	B	0.176656
358	Chicken	B	0.687697
360	Chicken	B	0.914826
362	Chicken	B	0.716088
364	Chicken	B	0.716088
366	Chicken	B	1
368	Chicken	B	0.744479
370	Chicken	B	0.545741
372	Chicken	B	0.971609
374	Chicken	B	0.716088
376	Chicken	B	0.687697
378	Chicken	B	0.801262
380	Chicken	B	0.886435
382	Chicken	B	0.801262
384	Chicken	B	0.772871
386	Chicken	B	0.858044
388	Chicken	B	0.772871
390	Chicken	B	0.801262
392	Chicken	B	0.829653
394	Chicken	B	0.716088
396	Chicken	B	0.943218
398	Chicken	B	0.744479
400	Chicken	B	0.914826
402	Chicken	B	0.914826
404	Chicken	B	0.858044
406	Chicken	B	0.687697
408	Chicken	B	0.772871
410	Chicken	B	0.858044
412	Chicken	B	0.630915
414	Chicken	B	0.716088
416	Chicken	B	0.687697
418	Chicken	B	0.574132
420	Chicken	B	0.801262
422	Chicken	B	0.488959
424	Chicken	B	0.659306
426	Chicken	B	0.772871
428	Chicken	B	0.488959
430	Chicken	B	0.51735
432	Chicken	B	0.545741
434	Chicken	B	0.574132
436	Chicken	B	0.432177
438	Chicken	B	0.375394
440	Chicken	B	0.375394
442	Chicken	B	0.488959
444	Chicken	B	0.375394
446	Chicken	B	0.26183
448	Chicken	B	0.233438
450	Chicken	B	0.290221
452	Chicken	B	0.233438
454	Chicken	B	0.148265
456	Chicken	B	0.0630915
458	Chicken	B	0.0914826
460	Chicken	B	0.0630915
462	Chicken	B	0.0630915
464	Chicken	B	0.0914826
466	Chicken	B	0.119874
468	Chicken	B	0.0630915
470	Chicken	B	0.119874
472	Chicken	B	0.0914826
474	Chicken	B	0.0914826
476	Chicken	B	0.0630915
478	Chicken	B	0.0630915
480	Chicken	B	0.0347003
482	Chicken	B	-0.022082
484	Chicken	B	0.0914826
486	Chicken	B	0.0630915
488	Chicken	B	0.119874
490	Chicken	B	0.0630915
492	Chicken	B	0.0630915
494	Chicken	B	0.00630915
496	Chicken	B	0.119874
498	Chicken	B	-0.022082
500	Chicken	B	0.0630915
502	Chicken	B	0.0347003
504	Chicken	B	0.00630915
506	Chicken	B	0.0914826
508	Chicken	B	-0.022082
510	Chicken	B	-0.022082
512	Chicken	B	0.00630915
514	Chicken	B	0.0347003
516	Chicken	B	0.0347003
518	Chicken	B	0.0914826
520	Chicken	B	-0.0504732
522	Chicken	B	-0.0504732
524	Chicken	B	-0.022082
526	Chicken	B	0.0630915
528	Chicken	B	0.00630915
530	Chicken	B	0.0630915
532	Chicken	B	0.119874
534	Chicken	B	0.00630915
536	Chicken	B	0.0347003
538	Chicken	B	-0.022082
540	Chicken	B	-0.022082
542	Chicken	B	0.0347003
544	Chicken	B	0.0630915
546	Chicken	B	-0.022082
548	Chicken	B	-0.0788644
550	Chicken	B	-0.0504732
552	Chicken	B	0.00630915
554	Chicken	B	0.0347003
556	Chicken	B	0.0914826
558	Chicken	B	0.00630915
560	Chicken	B	0.00630915
562	Chicken	B	-0.107256
564	Chicken	B	0.0347003
566	Chicken	B	0.0630915
568	Chicken	B	0.0630915
570	Chicken	B	0.0347003
572	Chicken	B	0.0630915
574	Chicken	B	0.00630915
576	Chicken	B	0.0347003
578	Chicken	B	0.00630915
580	Chicken	B	0.00630915
582	Chicken	B	-0.0788644
584	Chicken	B	0.0347003
586	Chicken	B	0.00630915
588	Chicken	B	0.0347003
590	Chicken	B	0.0347003
592	Chicken	B	0.0347003
594	Chicken	B	0.00630915
596	Chicken	B	0.0630915
598	Chicken	B	0.0347003
600	Chicken	B	-0.0504732
602	Chicken	B	0.0347003
604	Chicken	B	0.00630915
606	Chicken	B	0.0914826
608	Chicken	B	0.0347003
610	Chicken	B	-0.022082
612	Chicken	B	0.00630915
614	Chicken	B	0.0914826
616	Chicken	B	-0.022082
618	Chicken	B	0.00630915
620	Chicken	B	-0.107256
622	Chicken	B	0.0630915
624	Chicken	B	0.0347003
626	Chicken	B	-0.022082
628	Chicken	B	-0.0504732
630	Chicken	B	0.0347003
632	Chicken	B	0.0630915
634	Chicken	B	-0.0504732
636	Chicken	B	0.0347003
638	Chicken	B	-0.0788644
640	Chicken	B	0.0347003
642	Chicken	B	0.0347003
644	Chicken	B	0.0630915
646	Chicken	B	-0.022082
648	Chicken	B	0.00630915
650	Chicken	B	0.0630915
652	Chicken	B	0.0347003
654	Chicken	B	0.00630915
656	Chicken	B	0.0347003
658	Chicken	B	-0.0788644
660	Chicken	B	0.00630915
662	Chicken	B	0.0347003
664	Chicken	B	-0.0788644
666	Chicken	B	0.00630915
668	Chicken	B	-0.0788644
670	Chicken	B	0.0347003
672	Chicken	B	-0.022082
674	Chicken	B	0.0630915
676	Chicken	B	0.0630915
678	Chicken	B	-0.022082
680	Chicken	B	0.0347003
682	Chicken	B	-0.0504732
684	Chicken	B	-0.022082
686	Chicken	B	-0.0788644
688	Chicken	B	0.0914826
690	Chicken	B	0.0630915
692	Chicken	B	-0.022082
694	Chicken	B	-0.0504732
696	Chicken	B	-0.107256
698	Chicken	B	0.00630915
700	Chicken	B	0.0630915
300	Chicken	C	0.0961008
302	Chicken	C	-0.261914
304	Chicken	C	-2.10161
306	Chicken	C	-0.169752
308	Chicken	C	2.91768
310	Chicken	C	-0.0173297
312	Chicken	C	-0.0173297
314	Chicken	C	-1.86412
316	Chicken	C	-0.853879
318	Chicken	C	-1.80032
320	Chicken	C	0.716424
322	Chicken	C	0.723513
324	Chicken	C	0.266247
326	Chicken	C	-0.148484
328	Chicken	C	-0.254825
330	Chicken	C	0.666798
332	Chicken	C	0.0393856
334	Chicken	C	2.05632
336	Chicken	C	0.000393856
338	Chicken	C	0.216621
340	Chicken	C	0.312328
342	Chicken	C	-0.520677
344	Chicken	C	-0.283182
346	Chicken	C	0.195353
348	Chicken	C	0.117369
350	Chicken	C	0.142182
352	Chicken	C	0.408035
354	Chicken	C	0.131548
356	Chicken	C	0.319417
358	Chicken	C	0.294604
360	Chicken	C	0.244978
362	Chicken	C	0.202442
364	Chicken	C	0.280425
366	Chicken	C	0.262702
368	Chicken	C	0.266247
370	Chicken	C	0.326506
372	Chicken	C	0.471839
374	Chicken	C	0.351319
376	Chicken	C	0.443482
378	Chicken	C	0.443482
380	Chicken	C	0.535644
382	Chicken	C	0.528555
384	Chicken	C	0.588814
386	Chicken	C	0.613627
388	Chicken	C	0.649074
390	Chicken	C	0.634896
392	Chicken	C	0.727058
394	Chicken	C	0.751871
396	Chicken	C	0.82631
398	Chicken	C	0.829854
400	Chicken	C	0.907838
402	Chicken	C	0.925561
404	Chicken	C	0.950374
406	Chicken	C	0.996455
408	Chicken	C	1
410	Chicken	C	0.982276
412	Chicken	C	0.900748
414	Chicken	C	0.872391
416	Chicken	C	0.851122
418	Chicken	C	0.833399
420	Chicken	C	0.822765
422	Chicken	C	0.868846
424	Chicken	C	0.840488
426	Chicken	C	0.822765
428	Chicken	C	0.81922
430	Chicken	C	0.783773
432	Chicken	C	0.748326
434	Chicken	C	0.70579
436	Chicken	C	0.617172
438	Chicken	C	0.549823
440	Chicken	C	0.52501
442	Chicken	C	0.46475
444	Chicken	C	0.386766
446	Chicken	C	0.351319
448	Chicken	C	0.291059
450	Chicken	C	0.244978
452	Chicken	C	0.216621
454	Chicken	C	0.166995
456	Chicken	C	0.145727
458	Chicken	C	0.106735
460	Chicken	C	0.106735
462	Chicken	C	0.0925561
464	Chicken	C	0.081922
466	Chicken	C	0.0606538
468	Chicken	C	0.0429303
470	Chicken	C	0.0252068
472	Chicken	C	0.0429303
474	Chicken	C	0.0393856
476	Chicken	C	0.0393856
478	Chicken	C	0.0287515
480	Chicken	C	0.0145727
482	Chicken	C	0.0358409
484	Chicken	C	0.0287515
486	Chicken	C	0.0322962
488	Chicken	C	0.00393856
490	Chicken	C	0.0181174
492	Chicken	C	0.0181174
494	Chicken	C	0.0287515
496	Chicken	C	0.0145727
498	Chicken	C	0.0181174
500	Chicken	C	0.0181174
502	Chicken	C	0.0181174
504	Chicken	C	0.0216621
506	Chicken	C	0.0252068
508	Chicken	C	0.000393856
510	Chicken	C	0.0287515
512	Chicken	C	0.0181174
514	Chicken	C	0.0145727
516	Chicken	C	0.0322962
518	Chicken	C	0.011028
520	Chicken	C	0.00748326
522	Chicken	C	0.00393856
524	Chicken	C	0.0145727
526	Chicken	C	0.0181174
528	Chicken	C	-0.0102403
530	Chicken	C	0.0358409
532	Chicken	C	0.011028
534	Chicken	C	0.000393856
536	Chicken	C	0.011028
538	Chicken	C	0.0252068
540	Chicken	C	0.0181174
542	Chicken	C	0.0181174
544	Chicken	C	0.00393856
546	Chicken	C	0.0145727
548	Chicken	C	-0.00669555
550	Chicken	C	0.00748326
552	Chicken	C	0.0145727
554	Chicken	C	-0.0208744
556	Chicken	C	0.00748326
558	Chicken	C	-0.0173297
560	Chicken	C	0.00393856
562	Chicken	C	0.0145727
564	Chicken	C	0.000393856
566	Chicken	C	0.0181174
568	Chicken	C	0.00393856
570	Chicken	C	0.00393856
572	Chicken	C	0.0252068
574	Chicken	C	0.00393856
576	Chicken	C	-0.00315085
578	Chicken	C	-0.00315085
580	Chicken	C	0.00748326
582	Chicken	C	0.000393856
584	Chicken	C	0.011028
586	Chicken	C	0.011028
588	Chicken	C	0.0252068
590	Chicken	C	-0.00315085
592	Chicken	C	-0.00669555
594	Chicken	C	0.011028
596	Chicken	C	0.011028
598	Chicken	C	-0.0102403
600	Chicken	C	0.000393856
602	Chicken	C	0.0181174
604	Chicken	C	0.00393856
606	Chicken	C	-0.00669555
608	Chicken	C	0.011028
610	Chicken	C	0.0181174
612	Chicken	C	0.011028
614	Chicken	C	0.011028
616	Chicken	C	-0.013785
618	Chicken	C	-0.0102403
620	Chicken	C	0.0181174
622	Chicken	C	0.0145727
624	Chicken	C	-0.00669555
626	Chicken	C	0.0252068
628	Chicken	C	0.0252068
630	Chicken	C	-0.00669555
632	Chicken	C	0.00748326
634	Chicken	C	-0.00669555
636	Chicken	C	-0.0208744
638	Chicken	C	-0.0102403
640	Chicken	C	0.00748326
642	Chicken	C	0.0181174
644	Chicken	C	0.00748326
646	Chicken	C	-0.0102403
648	Chicken	C	0.0145727
650	Chicken	C	0.0145727
652	Chicken	C	-0.0102403
654	Chicken	C	-0.0173297
656	Chicken	C	0.0145727
658	Chicken	C	-0.013785
660	Chicken	C	-0.013785
662	Chicken	C	0.0252068
664	Chicken	C	0.0287515
666	Chicken	C	-0.00315085
668	Chicken	C	-0.0279638
670	Chicken	C	-0.0244191
672	Chicken	C	0.000393856
674	Chicken	C	-0.0173297
676	Chicken	C	0.00748326
678	Chicken	C	-0.0102403
680	Chicken	C	0.046475
682	Chicken	C	-0.0173297
684	Chicken	C	-0.00315085
686	Chicken	C	0.011028
688	Chicken	C	0.00393856
690	Chicken	C	0.00393856
692	Chicken	C	0.011028
694	Chicken	C	-0.0102403
696	Chicken	C	-0.0173297
698	Chicken	C	-0.00315085
700	Chicken	C	0.00748326
300	Chicken	D	-0.0181564
302	Chicken	D	-0.0558659
304	Chicken	D	2.07472
306	Chicken	D	-1.69623
308	Chicken	D	0.226955
310	Chicken	D	0.943436
312	Chicken	D	3.07402
314	Chicken	D	-0.527235
316	Chicken	D	-0.244413
318	Chicken	D	0.000698324
320	Chicken	D	-0.15014
322	Chicken	D	0.340084
324	Chicken	D	0.64176
326	Chicken	D	1.30168
328	Chicken	D	0.792598
330	Chicken	D	1.13198
332	Chicken	D	-0.131285
334	Chicken	D	0.509777
336	Chicken	D	0.321229
338	Chicken	D	0.0949721
340	Chicken	D	-0.187849
342	Chicken	D	0.509777
344	Chicken	D	0.321229
346	Chicken	D	0.396648
348	Chicken	D	0.396648
350	Chicken	D	0.396648
352	Chicken	D	0.566341
354	Chicken	D	0.509777
356	Chicken	D	0.509777
358	Chicken	D	0.566341
360	Chicken	D	0.528631
362	Chicken	D	0.547486
364	Chicken	D	0.60405
366	Chicken	D	0.566341
368	Chicken	D	0.60405
370	Chicken	D	0.622905
372	Chicken	D	0.622905
374	Chicken	D	0.660615
376	Chicken	D	0.717179
378	Chicken	D	0.736034
380	Chicken	D	0.754888
382	Chicken	D	0.736034
384	Chicken	D	0.792598
386	Chicken	D	0.773743
388	Chicken	D	0.792598
390	Chicken	D	0.811453
392	Chicken	D	0.792598
394	Chicken	D	0.830307
396	Chicken	D	0.886872
398	Chicken	D	0.943436
400	Chicken	D	0.962291
402	Chicken	D	1
404	Chicken	D	0.962291
406	Chicken	D	0.905726
408	Chicken	D	0.943436
410	Chicken	D	0.886872
412	Chicken	D	0.886872
414	Chicken	D	0.830307
416	Chicken	D	0.811453
418	Chicken	D	0.811453
420	Chicken	D	0.773743
422	Chicken	D	0.773743
424	Chicken	D	0.811453
426	Chicken	D	0.792598
428	Chicken	D	0.773743
430	Chicken	D	0.754888
432	Chicken	D	0.660615
434	Chicken	D	0.622905
436	Chicken	D	0.566341
438	Chicken	D	0.509777
440	Chicken	D	0.490922
442	Chicken	D	0.415503
444	Chicken	D	0.340084
446	Chicken	D	0.302374
448	Chicken	D	0.28352
450	Chicken	D	0.264665
452	Chicken	D	0.208101
454	Chicken	D	0.189246
456	Chicken	D	0.170391
458	Chicken	D	0.151536
460	Chicken	D	0.132682
462	Chicken	D	0.132682
464	Chicken	D	0.0949721
466	Chicken	D	0.0761173
468	Chicken	D	0.0572626
470	Chicken	D	0.0761173
472	Chicken	D	0.0761173
474	Chicken	D	0.0761173
476	Chicken	D	0.0761173
478	Chicken	D	0.0572626
480	Chicken	D	0.0572626
482	Chicken	D	0.0572626
484	Chicken	D	0.0572626
486	Chicken	D	0.0761173
488	Chicken	D	0.0949721
490	Chicken	D	0.0572626
492	Chicken	D	0.0384078
494	Chicken	D	0.0195531
496	Chicken	D	0.0384078
498	Chicken	D	0.0384078
500	Chicken	D	0.0384078
502	Chicken	D	0.000698324
504	Chicken	D	0.0384078
506	Chicken	D	0.0572626
508	Chicken	D	0.0384078
510	Chicken	D	0.0572626
512	Chicken	D	0.0761173
514	Chicken	D	0.0384078
516	Chicken	D	0.0384078
518	Chicken	D	0.0384078
520	Chicken	D	0.0572626
522	Chicken	D	0.0195531
524	Chicken	D	0.0195531
526	Chicken	D	0.0195531
528	Chicken	D	0.0195531
530	Chicken	D	0.0195531
532	Chicken	D	0.0572626
534	Chicken	D	0.0195531
536	Chicken	D	0.0384078
538	Chicken	D	0.0195531
540	Chicken	D	0.0384078
542	Chicken	D	0.0384078
544	Chicken	D	0.0195531
546	Chicken	D	0.0195531
548	Chicken	D	0.0195531
550	Chicken	D	0.0195531
552	Chicken	D	0.0384078
554	Chicken	D	0.000698324
556	Chicken	D	0.000698324
558	Chicken	D	0.0384078
560	Chicken	D	0.0195531
562	Chicken	D	0.0195531
564	Chicken	D	0.000698324
566	Chicken	D	0.000698324
568	Chicken	D	0.0195531
570	Chicken	D	0.0195531
572	Chicken	D	0.0572626
574	Chicken	D	0.0195531
576	Chicken	D	0.0195531
578	Chicken	D	0.0195531
580	Chicken	D	0.0384078
582	Chicken	D	0.0195531
584	Chicken	D	0.000698324
586	Chicken	D	0.000698324
588	Chicken	D	0.000698324
590	Chicken	D	0.0384078
592	Chicken	D	0.0195531
594	Chicken	D	0.000698324
596	Chicken	D	0.0195531
598	Chicken	D	0.0195531
600	Chicken	D	0.000698324
602	Chicken	D	0.000698324
604	Chicken	D	0.0384078
606	Chicken	D	0.0195531
608	Chicken	D	0.0195531
610	Chicken	D	-0.0181564
612	Chicken	D	0.0195531
614	Chicken	D	0.0195531
616	Chicken	D	0.0195531
618	Chicken	D	0.0195531
620	Chicken	D	0.0195531
622	Chicken	D	0.0195531
624	Chicken	D	0.0195531
626	Chicken	D	0.000698324
628	Chicken	D	0.0195531
630	Chicken	D	0.000698324
632	Chicken	D	0.000698324
634	Chicken	D	0.000698324
636	Chicken	D	0.000698324
638	Chicken	D	0.000698324
640	Chicken	D	0.0195531
642	Chicken	D	0.0195531
644	Chicken	D	-0.0181564
646	Chicken	D	0.0195531
648	Chicken	D	-0.0181564
650	Chicken	D	0.000698324
652	Chicken	D	0.000698324
654	Chicken	D	-0.0181564
656	Chicken	D	0.000698324
658	Chicken	D	-0.0181564
660	Chicken	D	0.000698324
662	Chicken	D	-0.0181564
664	Chicken	D	0.000698324
666	Chicken	D	0.0195531
668	Chicken	D	0.000698324
670	Chicken	D	0.000698324
672	Chicken	D	0.0195531
674	Chicken	D	0.000698324
676	Chicken	D	0.000698324
678	Chicken	D	0.000698324
680	Chicken	D	0.0195531
682	Chicken	D	-0.0181564
684	Chicken	D	0.000698324
686	Chicken	D	0.000698324
688	Chicken	D	-0.0181564
690	Chicken	D	0.0195531
692	Chicken	D	0.0195531
694	Chicken	D	0.000698324
696	Chicken	D	0.000698324
698	Chicken	D	0.000698324
700	Chicken	D	0.000698324
300	Chicken	E	0.0689655
302	Chicken	E	-1.75431
304	Chicken	E	-4.85776
306	Chicken	E	1.19397
308	Chicken	E	1.42672
310	Chicken	E	1.38793
312	Chicken	E	1.65948
314	Chicken	E	0.185345
316	Chicken	E	-0.74569
318	Chicken	E	-1.17241
320	Chicken	E	-1.05603
322	Chicken	E	-0.62931
324	Chicken	E	0.689655
326	Chicken	E	0.728448
328	Chicken	E	0.0301724
330	Chicken	E	0.185345
332	Chicken	E	0.301724
334	Chicken	E	-0.0474138
336	Chicken	E	0.456897
338	Chicken	E	0.573276
340	Chicken	E	0.534483
342	Chicken	E	0.728448
344	Chicken	E	0.534483
346	Chicken	E	0.534483
348	Chicken	E	0.418103
350	Chicken	E	0.340517
352	Chicken	E	0.534483
354	Chicken	E	0.418103
356	Chicken	E	0.534483
358	Chicken	E	0.49569
360	Chicken	E	0.612069
362	Chicken	E	0.573276
364	Chicken	E	0.49569
366	Chicken	E	0.612069
368	Chicken	E	0.534483
370	Chicken	E	0.612069
372	Chicken	E	0.612069
374	Chicken	E	0.650862
376	Chicken	E	0.728448
378	Chicken	E	0.767241
380	Chicken	E	0.767241
382	Chicken	E	0.767241
384	Chicken	E	0.806034
386	Chicken	E	0.806034
388	Chicken	E	0.806034
390	Chicken	E	0.844828
392	Chicken	E	0.806034
394	Chicken	E	0.844828
396	Chicken	E	0.883621
398	Chicken	E	0.922414
400	Chicken	E	0.961207
402	Chicken	E	1
404	Chicken	E	1
406	Chicken	E	0.961207
408	Chicken	E	0.883621
410	Chicken	E	0.883621
412	Chicken	E	0.883621
414	Chicken	E	0.806034
416	Chicken	E	0.806034
418	Chicken	E	0.728448
420	Chicken	E	0.767241
422	Chicken	E	0.728448
424	Chicken	E	0.767241
426	Chicken	E	0.767241
428	Chicken	E	0.767241
430	Chicken	E	0.689655
432	Chicken	E	0.689655
434	Chicken	E	0.650862
436	Chicken	E	0.612069
438	Chicken	E	0.534483
440	Chicken	E	0.456897
442	Chicken	E	0.37931
444	Chicken	E	0.37931
446	Chicken	E	0.301724
448	Chicken	E	0.224138
450	Chicken	E	0.262931
452	Chicken	E	0.185345
454	Chicken	E	0.107759
456	Chicken	E	0.107759
458	Chicken	E	0.107759
460	Chicken	E	0.0689655
462	Chicken	E	0.0301724
464	Chicken	E	0.0301724
466	Chicken	E	-0.00862069
468	Chicken	E	0.0301724
470	Chicken	E	0.0301724
472	Chicken	E	-0.00862069
474	Chicken	E	-0.00862069
476	Chicken	E	-0.00862069
478	Chicken	E	-0.00862069
480	Chicken	E	0.0301724
482	Chicken	E	-0.00862069
484	Chicken	E	-0.0474138
486	Chicken	E	-0.00862069
488	Chicken	E	-0.00862069
490	Chicken	E	-0.00862069
492	Chicken	E	-0.00862069
494	Chicken	E	-0.00862069
496	Chicken	E	-0.00862069
498	Chicken	E	-0.00862069
500	Chicken	E	-0.00862069
502	Chicken	E	0.0301724
504	Chicken	E	-0.00862069
506	Chicken	E	-0.0474138
508	Chicken	E	-0.0474138
510	Chicken	E	-0.00862069
512	Chicken	E	0.0301724
514	Chicken	E	0.0301724
516	Chicken	E	-0.00862069
518	Chicken	E	-0.0474138
520	Chicken	E	-0.0474138
522	Chicken	E	-0.0474138
524	Chicken	E	-0.00862069
526	Chicken	E	-0.0474138
528	Chicken	E	-0.0474138
530	Chicken	E	0.0301724
532	Chicken	E	-0.0474138
534	Chicken	E	-0.00862069
536	Chicken	E	-0.00862069
538	Chicken	E	-0.00862069
540	Chicken	E	-0.00862069
542	Chicken	E	-0.00862069
544	Chicken	E	-0.00862069
546	Chicken	E	-0.00862069
548	Chicken	E	0.0301724
550	Chicken	E	-0.00862069
552	Chicken	E	-0.00862069
554	Chicken	E	-0.00862069
556	Chicken	E	0.0301724
558	Chicken	E	-0.0474138
560	Chicken	E	-0.00862069
562	Chicken	E	-0.00862069
564	Chicken	E	0.0301724
566	Chicken	E	0.0301724
568	Chicken	E	-0.00862069
570	Chicken	E	-0.00862069
572	Chicken	E	-0.00862069
574	Chicken	E	0.0301724
576	Chicken	E	-0.00862069
578	Chicken	E	-0.00862069
580	Chicken	E	-0.00862069
582	Chicken	E	-0.00862069
584	Chicken	E	-0.00862069
586	Chicken	E	-0.0474138
588	Chicken	E	-0.00862069
590	Chicken	E	0.0301724
592	Chicken	E	-0.00862069
594	Chicken	E	-0.00862069
596	Chicken	E	-0.00862069
598	Chicken	E	-0.00862069
600	Chicken	E	0.0301724
602	Chicken	E	0.0689655
604	Chicken	E	-0.00862069
606	Chicken	E	-0.00862069
608	Chicken	E	-0.00862069
610	Chicken	E	0.0301724
612	Chicken	E	-0.00862069
614	Chicken	E	0.0301724
616	Chicken	E	-0.00862069
618	Chicken	E	-0.00862069
620	Chicken	E	-0.00862069
622	Chicken	E	-0.00862069
624	Chicken	E	-0.00862069
626	Chicken	E	-0.00862069
628	Chicken	E	0.0301724
630	Chicken	E	0.0301724
632	Chicken	E	-0.00862069
634	Chicken	E	0.0301724
636	Chicken	E	0.0301724
638	Chicken	E	0.0301724
640	Chicken	E	0.0301724
642	Chicken	E	-0.00862069
644	Chicken	E	-0.00862069
646	Chicken	E	0.0301724
648	Chicken	E	0.0301724
650	Chicken	E	0.0301724
652	Chicken	E	0.0301724
654	Chicken	E	-0.0474138
656	Chicken	E	-0.00862069
658	Chicken	E	-0.00862069
660	Chicken	E	-0.00862069
662	Chicken	E	-0.00862069
664	Chicken	E	0.0301724
666	Chicken	E	-0.00862069
668	Chicken	E	-0.0474138
670	Chicken	E	0.0301724
672	Chicken	E	-0.00862069
674	Chicken	E	0.0301724
676	Chicken	E	-0.00862069
678	Chicken	E	-0.00862069
680	Chicken	E	0.0301724
682	Chicken	E	-0.00862069
684	Chicken	E	-0.00862069
686	Chicken	E	-0.00862069
688	Chicken	E	-0.00862069
690	Chicken	E	-0.00862069
692	Chicken	E	-0.00862069
694	Chicken	E	-0.00862069
696	Chicken	E	-0.00862069
698	Chicken	E	-0.00862069
700	Chicken	E	0.0301724
300	Zebra finch	A	-0.945392
302	Zebra finch	A	0.324232
304	Zebra finch	A	6.03754
306	Zebra finch	A	-2.83959
308	Zebra finch	A	-0.750853
310	Zebra finch	A	-0.00341297
312	Zebra finch	A	7
314	Zebra finch	A	8.53584
316	Zebra finch	A	-0.638225
318	Zebra finch	A	-4.80546
320	Zebra finch	A	8.80205
322	Zebra finch	A	0.825939
324	Zebra finch	A	2.73038
326	Zebra finch	A	2.45392
328	Zebra finch	A	0.897611
330	Zebra finch	A	3.83618
332	Zebra finch	A	-1.16041
334	Zebra finch	A	0.180887
336	Zebra finch	A	1.05119
338	Zebra finch	A	1.79863
340	Zebra finch	A	1.62457
342	Zebra finch	A	0.682594
344	Zebra finch	A	0.488055
346	Zebra finch	A	0.385666
348	Zebra finch	A	0.395904
350	Zebra finch	A	0.406143
352	Zebra finch	A	0.733788
354	Zebra finch	A	0.549488
356	Zebra finch	A	0.897611
358	Zebra finch	A	0.52901
360	Zebra finch	A	0.713311
362	Zebra finch	A	0.733788
364	Zebra finch	A	0.641638
366	Zebra finch	A	0.62116
368	Zebra finch	A	0.754266
370	Zebra finch	A	0.713311
372	Zebra finch	A	0.672355
374	Zebra finch	A	0.784983
376	Zebra finch	A	0.774744
378	Zebra finch	A	0.784983
380	Zebra finch	A	0.733788
382	Zebra finch	A	0.784983
384	Zebra finch	A	0.846416
386	Zebra finch	A	1
388	Zebra finch	A	0.805461
390	Zebra finch	A	0.846416
392	Zebra finch	A	0.498294
394	Zebra finch	A	0.887372
396	Zebra finch	A	0.764505
398	Zebra finch	A	0.8157
400	Zebra finch	A	0.805461
402	Zebra finch	A	0.8157
404	Zebra finch	A	0.825939
406	Zebra finch	A	0.918089
408	Zebra finch	A	0.682594
410	Zebra finch	A	0.610922
412	Zebra finch	A	0.426621
414	Zebra finch	A	0.518771
416	Zebra finch	A	0.293515
418	Zebra finch	A	0.426621
420	Zebra finch	A	0.334471
422	Zebra finch	A	0.25256
424	Zebra finch	A	0.242321
426	Zebra finch	A	0.16041
428	Zebra finch	A	0.180887
430	Zebra finch	A	0.109215
432	Zebra finch	A	0.139932
434	Zebra finch	A	0.129693
436	Zebra finch	A	0.109215
438	Zebra finch	A	0.0273038
440	Zebra finch	A	0.00682594
442	Zebra finch	A	-0.0136519
444	Zebra finch	A	0.0477816
446	Zebra finch	A	0.0580205
448	Zebra finch	A	0.0989761
450	Zebra finch	A	0.0580205
452	Zebra finch	A	0.0375427
454	Zebra finch	A	0.0580205
456	Zebra finch	A	-0.00341297
458	Zebra finch	A	0.0784983
460	Zebra finch	A	-0.0136519
462	Zebra finch	A	0.00682594
464	Zebra finch	A	0.0375427
466	Zebra finch	A	0.0887372
468	Zebra finch	A	0.0273038
470	Zebra finch	A	0.00682594
472	Zebra finch	A	-0.0341297
474	Zebra finch	A	0.0375427
476	Zebra finch	A	0.0170648
478	Zebra finch	A	0.0273038
480	Zebra finch	A	-0.0238908
482	Zebra finch	A	0.0273038
484	Zebra finch	A	0.00682594
486	Zebra finch	A	0.0580205
488	Zebra finch	A	0.00682594
490	Zebra finch	A	-0.0238908
492	Zebra finch	A	-0.116041
494	Zebra finch	A	0.0170648
496	Zebra finch	A	-0.0341297
498	Zebra finch	A	0.0682594
500	Zebra finch	A	0.0170648
502	Zebra finch	A	0.0273038
504	Zebra finch	A	0.0170648
506	Zebra finch	A	-0.00341297
508	Zebra finch	A	-0.00341297
510	Zebra finch	A	0.00682594
512	Zebra finch	A	0.0580205
514	Zebra finch	A	0.00682594
516	Zebra finch	A	0.0477816
518	Zebra finch	A	0.00682594
520	Zebra finch	A	0.0477816
522	Zebra finch	A	0.0580205
524	Zebra finch	A	0.0170648
526	Zebra finch	A	-0.00341297
528	Zebra finch	A	0.0477816
530	Zebra finch	A	-0.0648464
532	Zebra finch	A	0.0273038
534	Zebra finch	A	-0.0136519
536	Zebra finch	A	0.0170648
538	Zebra finch	A	-0.0443686
540	Zebra finch	A	0.0273038
542	Zebra finch	A	-0.116041
544	Zebra finch	A	0.00682594
546	Zebra finch	A	0.0477816
548	Zebra finch	A	0.00682594
550	Zebra finch	A	0.0477816
552	Zebra finch	A	0.0273038
554	Zebra finch	A	0.00682594
556	Zebra finch	A	-0.0341297
558	Zebra finch	A	0.0989761
560	Zebra finch	A	0.0273038
562	Zebra finch	A	0.00682594
564	Zebra finch	A	0.0477816
566	Zebra finch	A	0.0580205
568	Zebra finch	A	-0.0136519
570	Zebra finch	A	0.00682594
572	Zebra finch	A	-0.0238908
574	Zebra finch	A	-0.0136519
576	Zebra finch	A	0.0273038
578	Zebra finch	A	-0.0238908
580	Zebra finch	A	0.0273038
582	Zebra finch	A	0.0170648
584	Zebra finch	A	0.0375427
586	Zebra finch	A	0.00682594
588	Zebra finch	A	-0.0443686
590	Zebra finch	A	0.0580205
592	Zebra finch	A	0.00682594
594	Zebra finch	A	0.00682594
596	Zebra finch	A	0.0375427
598	Zebra finch	A	-0.0238908
600	Zebra finch	A	0.00682594
602	Zebra finch	A	-0.0238908
604	Zebra finch	A	0.0170648
606	Zebra finch	A	-0.0341297
608	Zebra finch	A	-0.0238908
610	Zebra finch	A	-0.0750853
612	Zebra finch	A	-0.0238908
614	Zebra finch	A	-0.0238908
616	Zebra finch	A	-0.0750853
618	Zebra finch	A	0.0580205
620	Zebra finch	A	0.00682594
622	Zebra finch	A	-0.0443686
624	Zebra finch	A	0.0170648
626	Zebra finch	A	-0.00341297
628	Zebra finch	A	-0.0238908
630	Zebra finch	A	-0.0443686
632	Zebra finch	A	0.0170648
634	Zebra finch	A	0.00682594
636	Zebra finch	A	0.0170648
638	Zebra finch	A	0.0273038
640	Zebra finch	A	-0.0136519
642	Zebra finch	A	-0.0238908
644	Zebra finch	A	0.0477816
646	Zebra finch	A	0.0273038
648	Zebra finch	A	0.0273038
650	Zebra finch	A	-0.00341297
652	Zebra finch	A	-0.0443686
654	Zebra finch	A	-0.0648464
656	Zebra finch	A	0.0784983
658	Zebra finch	A	-0.116041
660	Zebra finch	A	0.00682594
662	Zebra finch	A	-0.0853242
664	Zebra finch	A	0.0580205
666	Zebra finch	A	0.0477816
668	Zebra finch	A	-0.0238908
670	Zebra finch	A	-0.0341297
672	Zebra finch	A	0.0682594
674	Zebra finch	A	-0.00341297
676	Zebra finch	A	0.0682594
678	Zebra finch	A	-0.00341297
680	Zebra finch	A	0.0784983
682	Zebra finch	A	-0.00341297
684	Zebra finch	A	0.0170648
686	Zebra finch	A	-0.00341297
688	Zebra finch	A	0.0170648
690	Zebra finch	A	-0.0238908
692	Zebra finch	A	0.00682594
694	Zebra finch	A	-0.0341297
696	Zebra finch	A	0.0682594
698	Zebra finch	A	-0.0955631
700	Zebra finch	A	-0.00341297
300	Zebra finch	B	0.271832
302	Zebra finch	B	-0.0575771
304	Zebra finch	B	-0.0575771
306	Zebra finch	B	10.2524
308	Zebra finch	B	6.02205
310	Zebra finch	B	-0.161601
312	Zebra finch	B	2.55458
314	Zebra finch	B	-1.96468
316	Zebra finch	B	1.85531
318	Zebra finch	B	0.508776
320	Zebra finch	B	-3.24187
322	Zebra finch	B	-0.0575771
324	Zebra finch	B	-0.155822
326	Zebra finch	B	0.0348887
328	Zebra finch	B	-0.0575771
330	Zebra finch	B	1.58369
332	Zebra finch	B	-2.45013
334	Zebra finch	B	2.04602
336	Zebra finch	B	-0.340753
338	Zebra finch	B	-1.93001
340	Zebra finch	B	-1.16717
342	Zebra finch	B	-1.4908
344	Zebra finch	B	1.10402
346	Zebra finch	B	-0.0460188
348	Zebra finch	B	0.514555
350	Zebra finch	B	0.664812
352	Zebra finch	B	0.404752
354	Zebra finch	B	0.231378
356	Zebra finch	B	0.520334
358	Zebra finch	B	0.150471
360	Zebra finch	B	0.54345
362	Zebra finch	B	0.6128
364	Zebra finch	B	0.607021
366	Zebra finch	B	0.549229
368	Zebra finch	B	0.485659
370	Zebra finch	B	0.711045
372	Zebra finch	B	0.687928
374	Zebra finch	B	0.531892
376	Zebra finch	B	0.601241
378	Zebra finch	B	0.711045
380	Zebra finch	B	0.87286
382	Zebra finch	B	0.930651
384	Zebra finch	B	0.913313
386	Zebra finch	B	0.907534
388	Zebra finch	B	0.971104
390	Zebra finch	B	0.763057
392	Zebra finch	B	0.87286
394	Zebra finch	B	0.878639
396	Zebra finch	B	1
398	Zebra finch	B	0.786173
400	Zebra finch	B	0.994221
402	Zebra finch	B	0.751498
404	Zebra finch	B	0.73994
406	Zebra finch	B	0.820848
408	Zebra finch	B	0.838185
410	Zebra finch	B	0.757277
412	Zebra finch	B	0.583904
414	Zebra finch	B	0.670591
416	Zebra finch	B	0.450985
418	Zebra finch	B	0.497217
420	Zebra finch	B	0.474101
422	Zebra finch	B	0.393193
424	Zebra finch	B	0.329623
426	Zebra finch	B	0.364298
428	Zebra finch	B	0.266053
430	Zebra finch	B	0.341182
432	Zebra finch	B	0.28917
434	Zebra finch	B	0.190925
436	Zebra finch	B	0.138913
438	Zebra finch	B	0.0984589
440	Zebra finch	B	0.0984589
442	Zebra finch	B	0.144692
444	Zebra finch	B	0.127354
446	Zebra finch	B	0.115796
448	Zebra finch	B	0.0869007
450	Zebra finch	B	0.0233305
452	Zebra finch	B	0.0464469
454	Zebra finch	B	0.0233305
456	Zebra finch	B	0.0464469
458	Zebra finch	B	0.0637842
460	Zebra finch	B	0.0233305
462	Zebra finch	B	0.0637842
464	Zebra finch	B	0.0984589
466	Zebra finch	B	0.000214041
468	Zebra finch	B	0.0175514
470	Zebra finch	B	0.0348887
472	Zebra finch	B	-0.0286815
474	Zebra finch	B	-0.0113442
476	Zebra finch	B	-0.0113442
478	Zebra finch	B	-0.0402397
480	Zebra finch	B	0.0291096
482	Zebra finch	B	-0.0575771
484	Zebra finch	B	0.0175514
486	Zebra finch	B	0.0233305
488	Zebra finch	B	0.0406678
490	Zebra finch	B	0.0695634
492	Zebra finch	B	-0.0286815
494	Zebra finch	B	-0.0171233
496	Zebra finch	B	0.115796
498	Zebra finch	B	-0.00556507
500	Zebra finch	B	-0.0286815
502	Zebra finch	B	-0.0517979
504	Zebra finch	B	0.052226
506	Zebra finch	B	0.0117723
508	Zebra finch	B	-0.00556507
510	Zebra finch	B	0.0291096
512	Zebra finch	B	0.0291096
514	Zebra finch	B	-0.00556507
516	Zebra finch	B	-0.0113442
518	Zebra finch	B	0.0175514
520	Zebra finch	B	0.0117723
522	Zebra finch	B	-0.0402397
524	Zebra finch	B	-0.0113442
526	Zebra finch	B	0.0695634
528	Zebra finch	B	-0.0171233
530	Zebra finch	B	0.00599315
532	Zebra finch	B	0.052226
534	Zebra finch	B	-0.00556507
536	Zebra finch	B	0.000214041
538	Zebra finch	B	0.0233305
540	Zebra finch	B	-0.0344606
542	Zebra finch	B	-0.0344606
544	Zebra finch	B	0.0348887
546	Zebra finch	B	-0.0286815
548	Zebra finch	B	0.0811216
550	Zebra finch	B	0.0175514
552	Zebra finch	B	-0.0229024
554	Zebra finch	B	-0.0344606
556	Zebra finch	B	-0.0113442
558	Zebra finch	B	0.0175514
560	Zebra finch	B	0.0175514
562	Zebra finch	B	-0.0229024
564	Zebra finch	B	-0.0113442
566	Zebra finch	B	-0.00556507
568	Zebra finch	B	0.0464469
570	Zebra finch	B	-0.00556507
572	Zebra finch	B	-0.00556507
574	Zebra finch	B	-0.00556507
576	Zebra finch	B	0.0117723
578	Zebra finch	B	0.0117723
580	Zebra finch	B	0.0869007
582	Zebra finch	B	-0.0113442
584	Zebra finch	B	-0.0460188
586	Zebra finch	B	-0.0344606
588	Zebra finch	B	-0.0113442
590	Zebra finch	B	-0.0402397
592	Zebra finch	B	-0.0113442
594	Zebra finch	B	0.0926798
596	Zebra finch	B	0.0117723
598	Zebra finch	B	-0.0980308
600	Zebra finch	B	0.0233305
602	Zebra finch	B	0.0175514
604	Zebra finch	B	0.0406678
606	Zebra finch	B	0.00599315
608	Zebra finch	B	0.0117723
610	Zebra finch	B	0.0291096
612	Zebra finch	B	-0.0286815
614	Zebra finch	B	-0.0113442
616	Zebra finch	B	0.0117723
618	Zebra finch	B	-0.0575771
620	Zebra finch	B	0.0291096
622	Zebra finch	B	-0.0171233
624	Zebra finch	B	-0.0517979
626	Zebra finch	B	-0.0460188
628	Zebra finch	B	0.0175514
630	Zebra finch	B	-0.0402397
632	Zebra finch	B	0.0117723
634	Zebra finch	B	0.0117723
636	Zebra finch	B	-0.0171233
638	Zebra finch	B	0.000214041
640	Zebra finch	B	-0.0344606
642	Zebra finch	B	-0.0344606
644	Zebra finch	B	0.0348887
646	Zebra finch	B	0.052226
648	Zebra finch	B	-0.00556507
650	Zebra finch	B	0.0175514
652	Zebra finch	B	0.0233305
654	Zebra finch	B	0.0406678
656	Zebra finch	B	0.00599315
658	Zebra finch	B	-0.0344606
660	Zebra finch	B	0.0233305
662	Zebra finch	B	0.0233305
664	Zebra finch	B	0.0869007
666	Zebra finch	B	-0.0344606
668	Zebra finch	B	-0.0517979
670	Zebra finch	B	-0.00556507
672	Zebra finch	B	0.000214041
674	Zebra finch	B	0.052226
676	Zebra finch	B	0.0580051
678	Zebra finch	B	0.0291096
680	Zebra finch	B	-0.0633562
682	Zebra finch	B	0.000214041
684	Zebra finch	B	0.0580051
686	Zebra finch	B	0.0406678
688	Zebra finch	B	0.0291096
690	Zebra finch	B	-0.0402397
692	Zebra finch	B	-0.0402397
694	Zebra finch	B	-0.0402397
696	Zebra finch	B	-0.0749144
698	Zebra finch	B	-0.0402397
700	Zebra finch	B	-0.0575771
300	Zebra finch	C	0.0903522
302	Zebra finch	C	-1.53254
304	Zebra finch	C	-0.726263
306	Zebra finch	C	1.65123
308	Zebra finch	C	-0.943338
310	Zebra finch	C	0.0490046
312	Zebra finch	C	0.379786
314	Zebra finch	C	0.751914
316	Zebra finch	C	0.441807
318	Zebra finch	C	0.162711
320	Zebra finch	C	-0.488515
322	Zebra finch	C	0.193721
324	Zebra finch	C	0.596861
326	Zebra finch	C	0.617534
328	Zebra finch	C	0.121363
330	Zebra finch	C	0.86562
332	Zebra finch	C	0.968989
334	Zebra finch	C	1.17573
336	Zebra finch	C	0.379786
338	Zebra finch	C	0.472818
340	Zebra finch	C	0.452144
342	Zebra finch	C	0.400459
344	Zebra finch	C	0.400459
346	Zebra finch	C	0.514165
348	Zebra finch	C	0.503828
350	Zebra finch	C	0.421133
352	Zebra finch	C	0.410796
354	Zebra finch	C	0.534839
356	Zebra finch	C	0.514165
358	Zebra finch	C	0.483155
360	Zebra finch	C	0.555513
362	Zebra finch	C	0.555513
364	Zebra finch	C	0.576187
366	Zebra finch	C	0.617534
368	Zebra finch	C	0.648545
370	Zebra finch	C	0.679556
372	Zebra finch	C	0.70023
374	Zebra finch	C	0.751914
376	Zebra finch	C	0.803599
378	Zebra finch	C	0.813936
380	Zebra finch	C	0.834609
382	Zebra finch	C	0.855283
384	Zebra finch	C	0.875957
386	Zebra finch	C	0.886294
388	Zebra finch	C	0.896631
390	Zebra finch	C	0.906968
392	Zebra finch	C	0.937979
394	Zebra finch	C	0.896631
396	Zebra finch	C	1
398	Zebra finch	C	0.979326
400	Zebra finch	C	0.958652
402	Zebra finch	C	0.968989
404	Zebra finch	C	0.989663
406	Zebra finch	C	0.948315
408	Zebra finch	C	0.875957
410	Zebra finch	C	0.834609
412	Zebra finch	C	0.803599
414	Zebra finch	C	0.762251
416	Zebra finch	C	0.70023
418	Zebra finch	C	0.648545
420	Zebra finch	C	0.576187
422	Zebra finch	C	0.555513
424	Zebra finch	C	0.514165
426	Zebra finch	C	0.462481
428	Zebra finch	C	0.441807
430	Zebra finch	C	0.400459
432	Zebra finch	C	0.359112
434	Zebra finch	C	0.317764
436	Zebra finch	C	0.26608
438	Zebra finch	C	0.286753
440	Zebra finch	C	0.245406
442	Zebra finch	C	0.204058
444	Zebra finch	C	0.204058
446	Zebra finch	C	0.173047
448	Zebra finch	C	0.152374
450	Zebra finch	C	0.1317
452	Zebra finch	C	0.121363
454	Zebra finch	C	0.0800153
456	Zebra finch	C	0.0800153
458	Zebra finch	C	0.0593415
460	Zebra finch	C	0.0696784
462	Zebra finch	C	0.0386677
464	Zebra finch	C	0.0386677
466	Zebra finch	C	0.0283308
468	Zebra finch	C	0.0283308
470	Zebra finch	C	0.0283308
472	Zebra finch	C	0.0283308
474	Zebra finch	C	0.0283308
476	Zebra finch	C	0.0179939
478	Zebra finch	C	0.0179939
480	Zebra finch	C	0.0386677
482	Zebra finch	C	0.0283308
484	Zebra finch	C	0.00765697
486	Zebra finch	C	0.0386677
488	Zebra finch	C	0.00765697
490	Zebra finch	C	0.0179939
492	Zebra finch	C	0.0179939
494	Zebra finch	C	0.00765697
496	Zebra finch	C	0.0283308
498	Zebra finch	C	0.00765697
500	Zebra finch	C	-0.00267994
502	Zebra finch	C	0.0179939
504	Zebra finch	C	0.00765697
506	Zebra finch	C	-0.00267994
508	Zebra finch	C	0.0179939
510	Zebra finch	C	0.00765697
512	Zebra finch	C	0.00765697
514	Zebra finch	C	0.00765697
516	Zebra finch	C	-0.0130168
518	Zebra finch	C	0.00765697
520	Zebra finch	C	0.00765697
522	Zebra finch	C	0.00765697
524	Zebra finch	C	-0.00267994
526	Zebra finch	C	0.0179939
528	Zebra finch	C	0.0179939
530	Zebra finch	C	0.00765697
532	Zebra finch	C	0.00765697
534	Zebra finch	C	0.0179939
536	Zebra finch	C	-0.00267994
538	Zebra finch	C	-0.0130168
540	Zebra finch	C	-0.00267994
542	Zebra finch	C	-0.0130168
544	Zebra finch	C	-0.0130168
546	Zebra finch	C	0.00765697
548	Zebra finch	C	0.0179939
550	Zebra finch	C	0.00765697
552	Zebra finch	C	0.00765697
554	Zebra finch	C	0.00765697
556	Zebra finch	C	0.00765697
558	Zebra finch	C	0.00765697
560	Zebra finch	C	-0.00267994
562	Zebra finch	C	0.00765697
564	Zebra finch	C	-0.00267994
566	Zebra finch	C	0.00765697
568	Zebra finch	C	0.00765697
570	Zebra finch	C	-0.00267994
572	Zebra finch	C	0.00765697
574	Zebra finch	C	0.00765697
576	Zebra finch	C	0.00765697
578	Zebra finch	C	-0.0130168
580	Zebra finch	C	0.0179939
582	Zebra finch	C	0.00765697
584	Zebra finch	C	0.00765697
586	Zebra finch	C	-0.00267994
588	Zebra finch	C	0.00765697
590	Zebra finch	C	0.00765697
592	Zebra finch	C	-0.0130168
594	Zebra finch	C	0.00765697
596	Zebra finch	C	-0.00267994
598	Zebra finch	C	-0.00267994
600	Zebra finch	C	-0.0130168
602	Zebra finch	C	0.00765697
604	Zebra finch	C	-0.0233538
606	Zebra finch	C	-0.0130168
608	Zebra finch	C	-0.0130168
610	Zebra finch	C	-0.00267994
612	Zebra finch	C	-0.00267994
614	Zebra finch	C	-0.0130168
616	Zebra finch	C	0.00765697
618	Zebra finch	C	-0.00267994
620	Zebra finch	C	-0.00267994
622	Zebra finch	C	-0.00267994
624	Zebra finch	C	0.00765697
626	Zebra finch	C	0.00765697
628	Zebra finch	C	0.00765697
630	Zebra finch	C	-0.0233538
632	Zebra finch	C	-0.00267994
634	Zebra finch	C	0.00765697
636	Zebra finch	C	0.00765697
638	Zebra finch	C	-0.00267994
640	Zebra finch	C	0.00765697
642	Zebra finch	C	-0.00267994
644	Zebra finch	C	-0.00267994
646	Zebra finch	C	-0.00267994
648	Zebra finch	C	0.0179939
650	Zebra finch	C	-0.00267994
652	Zebra finch	C	0.0179939
654	Zebra finch	C	-0.00267994
656	Zebra finch	C	-0.00267994
658	Zebra finch	C	-0.0130168
660	Zebra finch	C	0.0179939
662	Zebra finch	C	-0.0233538
664	Zebra finch	C	-0.00267994
666	Zebra finch	C	-0.0130168
668	Zebra finch	C	0.00765697
670	Zebra finch	C	-0.0130168
672	Zebra finch	C	0.0179939
674	Zebra finch	C	-0.00267994
676	Zebra finch	C	0.00765697
678	Zebra finch	C	-0.00267994
680	Zebra finch	C	-0.00267994
682	Zebra finch	C	0.00765697
684	Zebra finch	C	-0.00267994
686	Zebra finch	C	-0.00267994
688	Zebra finch	C	-0.00267994
690	Zebra finch	C	-0.00267994
692	Zebra finch	C	-0.00267994
694	Zebra finch	C	-0.00267994
696	Zebra finch	C	0.00765697
698	Zebra finch	C	-0.0130168
700	Zebra finch	C	0.00765697
300	Zebra finch	D	0.049639
302	Zebra finch	D	-0.0478339
304	Zebra finch	D	-0.267148
306	Zebra finch	D	5.16697
308	Zebra finch	D	-8.43051
310	Zebra finch	D	3.50993
312	Zebra finch	D	8.33484
314	Zebra finch	D	0.488267
316	Zebra finch	D	0.780686
318	Zebra finch	D	-1.21751
320	Zebra finch	D	1.51173
322	Zebra finch	D	-3.6787
324	Zebra finch	D	0.561372
326	Zebra finch	D	-0.851986
328	Zebra finch	D	-2.77708
330	Zebra finch	D	0.829422
332	Zebra finch	D	-0.315884
334	Zebra finch	D	1.41426
336	Zebra finch	D	0.0983755
338	Zebra finch	D	0.926895
340	Zebra finch	D	0.658845
342	Zebra finch	D	0.707581
344	Zebra finch	D	0.366426
346	Zebra finch	D	0.366426
348	Zebra finch	D	-0.315884
350	Zebra finch	D	0.220217
352	Zebra finch	D	0.731949
354	Zebra finch	D	0.780686
356	Zebra finch	D	0.58574
358	Zebra finch	D	0.342058
360	Zebra finch	D	0.610108
362	Zebra finch	D	0.58574
364	Zebra finch	D	0.537004
366	Zebra finch	D	0.58574
368	Zebra finch	D	0.683213
370	Zebra finch	D	0.610108
372	Zebra finch	D	0.658845
374	Zebra finch	D	0.756318
376	Zebra finch	D	0.707581
378	Zebra finch	D	0.731949
380	Zebra finch	D	0.780686
382	Zebra finch	D	0.780686
384	Zebra finch	D	0.829422
386	Zebra finch	D	0.780686
388	Zebra finch	D	0.756318
390	Zebra finch	D	0.878159
392	Zebra finch	D	0.951264
394	Zebra finch	D	0.853791
396	Zebra finch	D	0.829422
398	Zebra finch	D	0.926895
400	Zebra finch	D	0.951264
402	Zebra finch	D	0.780686
404	Zebra finch	D	1
406	Zebra finch	D	0.853791
408	Zebra finch	D	0.902527
410	Zebra finch	D	0.756318
412	Zebra finch	D	0.756318
414	Zebra finch	D	0.683213
416	Zebra finch	D	0.658845
418	Zebra finch	D	0.537004
420	Zebra finch	D	0.463899
422	Zebra finch	D	0.463899
424	Zebra finch	D	0.537004
426	Zebra finch	D	0.463899
428	Zebra finch	D	0.366426
430	Zebra finch	D	0.415162
432	Zebra finch	D	0.293321
434	Zebra finch	D	0.244585
436	Zebra finch	D	0.244585
438	Zebra finch	D	0.220217
440	Zebra finch	D	0.220217
442	Zebra finch	D	0.17148
444	Zebra finch	D	0.244585
446	Zebra finch	D	0.195848
448	Zebra finch	D	0.0983755
450	Zebra finch	D	0.0983755
452	Zebra finch	D	0.049639
454	Zebra finch	D	0.0740072
456	Zebra finch	D	0.0983755
458	Zebra finch	D	0.0252708
460	Zebra finch	D	0.0740072
462	Zebra finch	D	0.0983755
464	Zebra finch	D	0.0252708
466	Zebra finch	D	0.0740072
468	Zebra finch	D	0.000902527
470	Zebra finch	D	0.0740072
472	Zebra finch	D	0.049639
474	Zebra finch	D	0.049639
476	Zebra finch	D	0.000902527
478	Zebra finch	D	-0.0234657
480	Zebra finch	D	0.0252708
482	Zebra finch	D	-0.0478339
484	Zebra finch	D	-0.0478339
486	Zebra finch	D	0.049639
488	Zebra finch	D	0.049639
490	Zebra finch	D	0.000902527
492	Zebra finch	D	0.147112
494	Zebra finch	D	-0.0478339
496	Zebra finch	D	0.0252708
498	Zebra finch	D	0.000902527
500	Zebra finch	D	0.049639
502	Zebra finch	D	0.0252708
504	Zebra finch	D	0.000902527
506	Zebra finch	D	0.000902527
508	Zebra finch	D	-0.0478339
510	Zebra finch	D	-0.0234657
512	Zebra finch	D	-0.0478339
514	Zebra finch	D	-0.0722022
516	Zebra finch	D	0.049639
518	Zebra finch	D	0.0740072
520	Zebra finch	D	0.000902527
522	Zebra finch	D	0.049639
524	Zebra finch	D	0.000902527
526	Zebra finch	D	0.0252708
528	Zebra finch	D	0.049639
530	Zebra finch	D	0.0252708
532	Zebra finch	D	0.0252708
534	Zebra finch	D	-0.0234657
536	Zebra finch	D	-0.0234657
538	Zebra finch	D	-0.0234657
540	Zebra finch	D	0.000902527
542	Zebra finch	D	0.0252708
544	Zebra finch	D	0.049639
546	Zebra finch	D	-0.0722022
548	Zebra finch	D	-0.0234657
550	Zebra finch	D	0.0252708
552	Zebra finch	D	-0.0234657
554	Zebra finch	D	0.0252708
556	Zebra finch	D	0.000902527
558	Zebra finch	D	0.0252708
560	Zebra finch	D	0.0252708
562	Zebra finch	D	-0.0234657
564	Zebra finch	D	0.0252708
566	Zebra finch	D	-0.0234657
568	Zebra finch	D	0.0252708
570	Zebra finch	D	-0.0234657
572	Zebra finch	D	0.049639
574	Zebra finch	D	-0.0234657
576	Zebra finch	D	-0.0234657
578	Zebra finch	D	-0.0478339
580	Zebra finch	D	0.0740072
582	Zebra finch	D	0.0740072
584	Zebra finch	D	0.049639
586	Zebra finch	D	-0.0234657
588	Zebra finch	D	-0.0234657
590	Zebra finch	D	0.049639
592	Zebra finch	D	0.000902527
594	Zebra finch	D	0.0252708
596	Zebra finch	D	0.000902527
598	Zebra finch	D	0.0252708
600	Zebra finch	D	0.0983755
602	Zebra finch	D	0.0252708
604	Zebra finch	D	0.000902527
606	Zebra finch	D	-0.0478339
608	Zebra finch	D	0.0740072
610	Zebra finch	D	-0.0478339
612	Zebra finch	D	0.000902527
614	Zebra finch	D	-0.0722022
616	Zebra finch	D	0.000902527
618	Zebra finch	D	0.000902527
620	Zebra finch	D	-0.0234657
622	Zebra finch	D	0.0252708
624	Zebra finch	D	0.0252708
626	Zebra finch	D	-0.0234657
628	Zebra finch	D	0.000902527
630	Zebra finch	D	-0.0234657
632	Zebra finch	D	0.000902527
634	Zebra finch	D	0.049639
636	Zebra finch	D	0.000902527
638	Zebra finch	D	0.0252708
640	Zebra finch	D	0.000902527
642	Zebra finch	D	0.000902527
644	Zebra finch	D	0.049639
646	Zebra finch	D	-0.0478339
648	Zebra finch	D	0.049639
650	Zebra finch	D	0.000902527
652	Zebra finch	D	0.0252708
654	Zebra finch	D	-0.0965704
656	Zebra finch	D	0.0252708
658	Zebra finch	D	-0.0234657
660	Zebra finch	D	0.000902527
662	Zebra finch	D	0.049639
664	Zebra finch	D	0.000902527
666	Zebra finch	D	0.0252708
668	Zebra finch	D	0.0252708
670	Zebra finch	D	-0.0478339
672	Zebra finch	D	0.049639
674	Zebra finch	D	0.049639
676	Zebra finch	D	0.0252708
678	Zebra finch	D	0.000902527
680	Zebra finch	D	0.000902527
682	Zebra finch	D	-0.0722022
684	Zebra finch	D	-0.0234657
686	Zebra finch	D	0.000902527
688	Zebra finch	D	0.000902527
690	Zebra finch	D	0.0252708
692	Zebra finch	D	-0.0234657
694	Zebra finch	D	0.0252708
696	Zebra finch	D	-0.0234657
698	Zebra finch	D	-0.0478339
700	Zebra finch	D	-0.0234657
300	Zebra finch	E	-0.000607533
302	Zebra finch	E	-0.0334143
304	Zebra finch	E	5.62576
306	Zebra finch	E	-0.410693
308	Zebra finch	E	-3.75699
310	Zebra finch	E	1.21324
312	Zebra finch	E	-3.72418
314	Zebra finch	E	0.0321993
316	Zebra finch	E	-4.36391
318	Zebra finch	E	0.753949
320	Zebra finch	E	1.37728
322	Zebra finch	E	-0.787971
324	Zebra finch	E	0.803159
326	Zebra finch	E	1.54131
328	Zebra finch	E	-1.06683
330	Zebra finch	E	1.4593
332	Zebra finch	E	0.261847
334	Zebra finch	E	0.671932
336	Zebra finch	E	0.786756
338	Zebra finch	E	-0.0990279
340	Zebra finch	E	0.475091
342	Zebra finch	E	0.852369
344	Zebra finch	E	0.475091
346	Zebra finch	E	-0.115431
348	Zebra finch	E	0.540705
350	Zebra finch	E	0.852369
352	Zebra finch	E	0.442284
354	Zebra finch	E	0.540705
356	Zebra finch	E	0.606318
358	Zebra finch	E	0.606318
360	Zebra finch	E	0.688335
362	Zebra finch	E	0.622722
364	Zebra finch	E	0.622722
366	Zebra finch	E	0.622722
368	Zebra finch	E	0.688335
370	Zebra finch	E	0.688335
372	Zebra finch	E	0.786756
374	Zebra finch	E	0.819563
376	Zebra finch	E	0.835966
378	Zebra finch	E	0.868773
380	Zebra finch	E	0.967193
382	Zebra finch	E	0.934386
384	Zebra finch	E	0.917983
386	Zebra finch	E	0.917983
388	Zebra finch	E	1
390	Zebra finch	E	0.934386
392	Zebra finch	E	0.934386
394	Zebra finch	E	1
396	Zebra finch	E	0.90158
398	Zebra finch	E	0.95079
400	Zebra finch	E	0.95079
402	Zebra finch	E	0.885176
404	Zebra finch	E	0.917983
406	Zebra finch	E	0.885176
408	Zebra finch	E	0.90158
410	Zebra finch	E	0.852369
412	Zebra finch	E	0.786756
414	Zebra finch	E	0.721142
416	Zebra finch	E	0.737546
418	Zebra finch	E	0.639125
420	Zebra finch	E	0.573512
422	Zebra finch	E	0.524301
424	Zebra finch	E	0.491495
426	Zebra finch	E	0.540705
428	Zebra finch	E	0.360267
430	Zebra finch	E	0.360267
432	Zebra finch	E	0.360267
434	Zebra finch	E	0.311057
436	Zebra finch	E	0.245443
438	Zebra finch	E	0.261847
440	Zebra finch	E	0.261847
442	Zebra finch	E	0.212637
444	Zebra finch	E	0.114216
446	Zebra finch	E	0.163426
448	Zebra finch	E	0.0814095
450	Zebra finch	E	0.17983
452	Zebra finch	E	0.147023
454	Zebra finch	E	0.0650061
456	Zebra finch	E	0.0814095
458	Zebra finch	E	0.0814095
460	Zebra finch	E	-0.000607533
462	Zebra finch	E	0.0650061
464	Zebra finch	E	0.0486027
466	Zebra finch	E	0.0321993
468	Zebra finch	E	0.0321993
470	Zebra finch	E	-0.000607533
472	Zebra finch	E	-0.000607533
474	Zebra finch	E	0.0486027
476	Zebra finch	E	0.0157959
478	Zebra finch	E	0.0157959
480	Zebra finch	E	0.0157959
482	Zebra finch	E	0.0486027
484	Zebra finch	E	-0.000607533
486	Zebra finch	E	0.0321993
488	Zebra finch	E	0.0486027
490	Zebra finch	E	0.0321993
492	Zebra finch	E	-0.0170109
494	Zebra finch	E	0.0157959
496	Zebra finch	E	-0.000607533
498	Zebra finch	E	-0.0170109
500	Zebra finch	E	-0.000607533
502	Zebra finch	E	-0.0170109
504	Zebra finch	E	-0.0334143
506	Zebra finch	E	-0.000607533
508	Zebra finch	E	-0.0170109
510	Zebra finch	E	-0.0334143
512	Zebra finch	E	0.0321993
514	Zebra finch	E	0.0157959
516	Zebra finch	E	-0.0170109
518	Zebra finch	E	0.0157959
520	Zebra finch	E	-0.000607533
522	Zebra finch	E	-0.0170109
524	Zebra finch	E	-0.0170109
526	Zebra finch	E	0.0321993
528	Zebra finch	E	0.0157959
530	Zebra finch	E	0.0321993
532	Zebra finch	E	0.0157959
534	Zebra finch	E	-0.0170109
536	Zebra finch	E	0.0157959
538	Zebra finch	E	-0.0170109
540	Zebra finch	E	-0.0170109
542	Zebra finch	E	0.0814095
544	Zebra finch	E	-0.000607533
546	Zebra finch	E	-0.0170109
548	Zebra finch	E	-0.0662211
550	Zebra finch	E	-0.0334143
552	Zebra finch	E	-0.000607533
554	Zebra finch	E	-0.000607533
556	Zebra finch	E	-0.0498177
558	Zebra finch	E	-0.000607533
560	Zebra finch	E	0.0157959
562	Zebra finch	E	0.0814095
564	Zebra finch	E	0.0321993
566	Zebra finch	E	-0.000607533
568	Zebra finch	E	-0.0170109
570	Zebra finch	E	0.0321993
572	Zebra finch	E	-0.0334143
574	Zebra finch	E	0.0321993
576	Zebra finch	E	-0.0334143
578	Zebra finch	E	-0.000607533
580	Zebra finch	E	0.0321993
582	Zebra finch	E	-0.0662211
584	Zebra finch	E	-0.000607533
586	Zebra finch	E	-0.0334143
588	Zebra finch	E	-0.000607533
590	Zebra finch	E	0.0157959
592	Zebra finch	E	-0.0170109
594	Zebra finch	E	-0.0498177
596	Zebra finch	E	0.0321993
598	Zebra finch	E	-0.0334143
600	Zebra finch	E	0.0321993
602	Zebra finch	E	-0.0170109
604	Zebra finch	E	-0.0170109
606	Zebra finch	E	-0.0170109
608	Zebra finch	E	-0.0170109
610	Zebra finch	E	0.0321993
612	Zebra finch	E	-0.0170109
614	Zebra finch	E	-0.0170109
616	Zebra finch	E	0.0157959
618	Zebra finch	E	-0.000607533
620	Zebra finch	E	-0.000607533
622	Zebra finch	E	-0.000607533
624	Zebra finch	E	-0.000607533
626	Zebra finch	E	0.0321993
628	Zebra finch	E	-0.000607533
630	Zebra finch	E	-0.0334143
632	Zebra finch	E	-0.0170109
634	Zebra finch	E	-0.000607533
636	Zebra finch	E	-0.0170109
638	Zebra finch	E	-0.0170109
640	Zebra finch	E	-0.0334143
642	Zebra finch	E	-0.000607533
644	Zebra finch	E	-0.0334143
646	Zebra finch	E	0.0157959
648	Zebra finch	E	-0.0170109
650	Zebra finch	E	-0.0498177
652	Zebra finch	E	-0.000607533
654	Zebra finch	E	-0.0170109
656	Zebra finch	E	0.0321993
658	Zebra finch	E	-0.0170109
660	Zebra finch	E	0.0157959
662	Zebra finch	E	-0.0334143
664	Zebra finch	E	0.0321993
666	Zebra finch	E	-0.0170109
668	Zebra finch	E	-0.0170109
670	Zebra finch	E	-0.0170109
672	Zebra finch	E	-0.0170109
674	Zebra finch	E	0.0321993
676	Zebra finch	E	0.0157959
[truncated: 1,419 more rows]

## Sheet: Fig3c
Pure carotenoid spectra
wavelength	astaxanthin	dihydrogalloxanthin	lutein	zeaxanthin	galloxanthin	apo1	cis_astaxanthin
250	0.126436	0.0914814	0.104602	0.09419	0.0703501	0.0517365	0.135903
252	0.125488	0.0920092	0.111454	0.0997686	0.0647964	0.0510314	0.136856
254	0.122499	0.0949012	0.120082	0.106304	0.0584771	0.0516646	0.135413
256	0.118543	0.100274	0.130337	0.112698	0.0516553	0.0529451	0.129743
258	0.114703	0.107065	0.140212	0.120336	0.0451111	0.0550218	0.120634
260	0.111568	0.112144	0.151284	0.128876	0.0393492	0.0579405	0.114631
262	0.109853	0.115944	0.161687	0.136786	0.0353274	0.0621731	0.113314
264	0.109397	0.119654	0.173218	0.145577	0.0329054	0.0668235	0.115066
266	0.10999	0.124176	0.183455	0.153669	0.0319701	0.070689	0.116886
268	0.110945	0.131464	0.18958	0.161371	0.0321964	0.0746724	0.117076
270	0.11218	0.140651	0.191085	0.167543	0.0327356	0.0777584	0.117204
272	0.113786	0.149449	0.187828	0.172641	0.0337975	0.0817587	0.116821
274	0.115513	0.154569	0.182501	0.176762	0.0356839	0.0857539	0.119684
276	0.117979	0.156367	0.176901	0.179873	0.0387278	0.0907656	0.125446
278	0.121179	0.159333	0.168903	0.18212	0.0421948	0.0932817	0.133107
280	0.124726	0.161433	0.159558	0.180637	0.0450691	0.0906634	0.141462
282	0.127707	0.158248	0.149577	0.177701	0.0476995	0.0872949	0.148401
284	0.130325	0.153939	0.134237	0.173108	0.051283	0.0864906	0.155634
286	0.132715	0.148634	0.117641	0.165486	0.0554844	0.0894556	0.161827
288	0.135392	0.143066	0.102308	0.155924	0.0603504	0.0936406	0.169601
290	0.13797	0.139563	0.0909478	0.144973	0.0642471	0.0937038	0.176352
292	0.140614	0.136619	0.0795179	0.134261	0.0669303	0.0835593	0.181738
294	0.143185	0.133493	0.0721699	0.122816	0.0682495	0.0696364	0.183807
296	0.144956	0.127809	0.0694702	0.113525	0.0687782	0.0584666	0.184251
298	0.146044	0.118299	0.0661193	0.102431	0.0687972	0.0490848	0.187422
300	0.14608	0.107335	0.0628343	0.0940471	0.068092	0.0435677	0.191464
302	0.145515	0.0978791	0.0617364	0.0864058	0.0667045	0.0407296	0.196041
304	0.145211	0.0903664	0.0608004	0.0815009	0.0649735	0.0398378	0.200233
306	0.145134	0.0855173	0.0609784	0.0772562	0.0630791	0.0392857	0.20474
308	0.145308	0.0842892	0.0621964	0.075273	0.0610307	0.0404354	0.206832
310	0.145743	0.0851686	0.0629592	0.0729812	0.0583781	0.0426733	0.208176
312	0.146156	0.0885337	0.0652715	0.0715766	0.0548672	0.0462909	0.210709
314	0.146254	0.0926629	0.0668152	0.0715327	0.0506903	0.0508564	0.215707
316	0.146102	0.0982466	0.069081	0.0709862	0.0470547	0.0546521	0.222693
318	0.145449	0.105554	0.0710299	0.0723094	0.0450775	0.0591578	0.22987
320	0.144527	0.113807	0.0727427	0.0733209	0.0448389	0.0631893	0.238328
322	0.142782	0.123587	0.0744906	0.0752161	0.0463113	0.0677443	0.246647
324	0.140623	0.135859	0.0775453	0.0762136	0.049093	0.0751652	0.25601
326	0.137667	0.151194	0.0786939	0.0768869	0.0529076	0.0873001	0.265284
328	0.133764	0.169137	0.0805777	0.077471	0.0580615	0.101191	0.276077
330	0.12953	0.190021	0.0833819	0.0790507	0.0646882	0.116294	0.286763
332	0.125201	0.213589	0.0839968	0.0809851	0.0726159	0.130493	0.297928
334	0.120614	0.237999	0.0848061	0.082777	0.081982	0.141907	0.309082
336	0.116505	0.262714	0.0857427	0.0867732	0.0924558	0.150599	0.320253
338	0.11259	0.287064	0.0860187	0.0898495	0.103571	0.159284	0.333137
340	0.109918	0.31189	0.0850128	0.090324	0.114927	0.170794	0.349079
342	0.107253	0.337902	0.0832416	0.0925385	0.126408	0.188059	0.364747
344	0.105092	0.36756	0.0839363	0.0937722	0.139172	0.21037	0.377767
346	0.103793	0.402692	0.0845773	0.0951992	0.154494	0.241163	0.395215
348	0.103185	0.442853	0.0822763	0.0953923	0.172248	0.275045	0.408837
350	0.103143	0.486112	0.0826724	0.0966901	0.193014	0.306942	0.4238
352	0.104092	0.530688	0.0824643	0.0955637	0.21667	0.332134	0.439667
354	0.105562	0.571522	0.0843902	0.0965059	0.241392	0.34799	0.454637
356	0.107087	0.605893	0.0871726	0.0993127	0.264958	0.355723	0.469619
358	0.108454	0.63484	0.0893752	0.0998578	0.286456	0.358966	0.479171
360	0.110693	0.661342	0.0938779	0.101545	0.30686	0.368542	0.490715
362	0.11361	0.688773	0.0982831	0.105126	0.32793	0.38816	0.502155
364	0.116563	0.720533	0.106239	0.110364	0.3509	0.425819	0.511267
366	0.12019	0.759967	0.114399	0.115057	0.379142	0.481204	0.519871
368	0.124073	0.808713	0.119675	0.120451	0.413923	0.546888	0.524062
370	0.127966	0.860951	0.131997	0.126502	0.45463	0.608247	0.526777
372	0.131673	0.911533	0.1421	0.135219	0.499692	0.654557	0.526217
374	0.136191	0.953733	0.15254	0.143785	0.544158	0.67675	0.525738
376	0.139965	0.982823	0.163461	0.153861	0.584328	0.672587	0.519468
378	0.145085	0.998432	0.174422	0.16427	0.617902	0.648164	0.51576
380	0.14978	1	0.184226	0.174625	0.641874	0.616152	0.507474
382	0.155223	0.992047	0.195876	0.184414	0.659411	0.592322	0.499223
384	0.160674	0.978448	0.209567	0.19526	0.673825	0.592619	0.489124
386	0.167567	0.967495	0.227886	0.210917	0.691891	0.634432	0.480211
388	0.174726	0.965516	0.247499	0.224619	0.717932	0.716717	0.472107
390	0.182877	0.973318	0.269234	0.24183	0.756683	0.824729	0.463846
392	0.192522	0.987079	0.2924	0.261882	0.807969	0.929233	0.456981
394	0.20247	0.997425	0.3147	0.281828	0.861618	0.991548	0.451106
396	0.213306	0.998474	0.334243	0.301617	0.914756	1	0.447857
398	0.225025	0.986344	0.352912	0.323419	0.959344	0.959582	0.445416
400	0.237191	0.961393	0.369705	0.343284	0.988408	0.8833	0.445453
402	0.250526	0.924416	0.386056	0.361828	1	0.784412	0.446909
404	0.265335	0.878102	0.40346	0.381029	0.993129	0.687147	0.451497
406	0.280049	0.82634	0.424238	0.398596	0.972151	0.614515	0.458104
408	0.296325	0.768685	0.450582	0.417944	0.941592	0.576815	0.468048
410	0.314017	0.705234	0.484844	0.443167	0.909953	0.590572	0.478634
412	0.333244	0.639925	0.523484	0.470214	0.886058	0.660761	0.495031
414	0.352601	0.579177	0.561179	0.50001	0.877252	0.773131	0.512144
416	0.37348	0.517261	0.599065	0.531768	0.883396	0.898208	0.528962
418	0.39556	0.456475	0.633112	0.567963	0.900614	0.986572	0.551082
420	0.419117	0.391849	0.660186	0.60287	0.920964	0.998803	0.573094
422	0.442434	0.32986	0.679178	0.635388	0.935053	0.929004	0.59519
424	0.465005	0.275386	0.687621	0.660141	0.937077	0.80975	0.615856
426	0.489952	0.223834	0.691389	0.683626	0.923602	0.656995	0.640593
428	0.514652	0.179181	0.693614	0.700376	0.894246	0.514603	0.662664
430	0.539034	0.14449	0.69807	0.710133	0.849417	0.397519	0.684853
432	0.564942	0.116747	0.712191	0.719539	0.787405	0.304938	0.708975
434	0.590633	0.0952792	0.738311	0.732653	0.715856	0.239126	0.734097
436	0.616522	0.0782342	0.778524	0.749486	0.638215	0.190735	0.759332
438	0.643164	0.0645737	0.825446	0.773794	0.555747	0.154282	0.784642
440	0.670191	0.0526817	0.878834	0.80553	0.472043	0.123705	0.810634
442	0.696168	0.0435173	0.926917	0.840713	0.394703	0.101836	0.834489
444	0.722469	0.0361132	0.965033	0.880095	0.323545	0.0829375	0.859593
446	0.74812	0.0301734	0.989984	0.918758	0.259999	0.0673795	0.882144
448	0.774072	0.025009	1	0.953789	0.20501	0.0541707	0.903942
450	0.7988	0.0208348	0.989873	0.981644	0.15975	0.0437285	0.923512
452	0.823027	0.0176935	0.963953	0.996814	0.124274	0.0354284	0.940412
454	0.84663	0.0150412	0.922954	1	0.0969224	0.0286116	0.955456
456	0.869479	0.0126118	0.876778	0.989272	0.0762162	0.0228272	0.968509
458	0.890154	0.0113636	0.828438	0.967989	0.0608451	0.0190422	0.979678
460	0.909271	0.00938863	0.7912	0.9416	0.0499831	0.016335	0.986209
462	0.927344	0.00851893	0.761232	0.906333	0.0410804	0.0140707	0.99161
464	0.943555	0.00739887	0.752651	0.875589	0.0341908	0.0120963	0.995941
466	0.957254	0.00661725	0.763147	0.852832	0.0290257	0.011331	0.998881
468	0.968912	0.00646495	0.78877	0.837571	0.0249174	0.00970463	1
470	0.978906	0.00573757	0.827672	0.833076	0.0218203	0.00905763	0.99717
472	0.987196	0.00527647	0.864049	0.837808	0.019091	0.00878028	0.995262
474	0.993796	0.00472498	0.891605	0.85137	0.0166612	0.00709408	0.99406
476	0.998623	0.00425404	0.903563	0.866961	0.01491	0.00696581	0.989303
478	0.999883	0.00374593	0.891377	0.880358	0.0133384	0.00696711	0.979271
480	1	0.00368287	0.854456	0.886823	0.0120215	0.0063422	0.968913
482	0.997907	0.00339374	0.802238	0.887001	0.0109186	0.00626983	0.955193
484	0.993772	0.00296794	0.715135	0.86663	0.00968238	0.00533551	0.935422
486	0.987958	0.00269269	0.64463	0.841887	0.00890394	0.00494072	0.919031
488	0.981164	0.00260041	0.568893	0.804203	0.00838152	0.00482198	0.89954
490	0.970285	0.0023042	0.478988	0.745653	0.00752957	0.00372298	0.874688
492	0.957535	0.00205224	0.395183	0.679711	0.00697291	0.00345083	0.847785
494	0.942568	0.00181576	0.321079	0.606363	0.00636401	0.00334033	0.819232
496	0.925591	0.00153806	0.256157	0.532535	0.005825	0.00315832	0.788168
498	0.90685	0.0016085	0.202838	0.459604	0.00533642	0.00270026	0.755597
500	0.885756	0.00157972	0.159922	0.391302	0.00502119	0.00237047	0.722166
502	0.861703	0.00163193	0.125223	0.327992	0.00443183	0.00234144	0.687434
504	0.835358	0.00133702	0.0984982	0.271736	0.00400104	0.00220579	0.651879
506	0.806236	0.00131113	0.0755495	0.221766	0.00383476	0.00211436	0.614926
508	0.775215	0.000927841	0.0601606	0.179309	0.00337049	0.00184047	0.577881
510	0.741372	0.000877942	0.0476796	0.144657	0.00303098	0.00141275	0.539615
512	0.706234	0.000780891	0.0386923	0.11713	0.00274093	0.0012303	0.503426
514	0.669567	0.00089443	0.032465	0.0930918	0.00253302	0.00173777	0.467252
516	0.631815	0.00065419	0.0269055	0.0748403	0.00247182	0.00197655	0.4321
518	0.593122	0.000400642	0.0224875	0.0615473	0.00215138	0.00161816	0.39742
520	0.554229	0.000758617	0.0191802	0.0502424	0.00209941	0.00160646	0.362848
522	0.51531	0.000384009	0.0170258	0.0408606	0.00195823	0.00118177	0.330607
524	0.476697	0.000533997	0.0150975	0.0349979	0.00180699	0.00130701	0.300594
526	0.438382	0.000457484	0.0129236	0.0294623	0.0016904	0.000816014	0.272199
528	0.40203	0.000464716	0.0110746	0.0248665	0.00155573	0.00106476	0.244192
530	0.366981	0.000446203	0.0104849	0.0211553	0.00145844	0.00109163	0.220319
532	0.333085	0.000339895	0.00885221	0.0183495	0.0012288	0.000895319	0.196873
534	0.301302	0.000295781	0.00816579	0.015797	0.00121815	0.000952089	0.176424
536	0.27162	0.000387625	0.00767604	0.0149971	0.0012297	0.000783512	0.15678
538	0.243881	0.000402523	0.00656461	0.0133266	0.00106231	0.000367055	0.138904
540	0.218182	0.000239084	0.00583066	0.0117585	0.000972959	0.000656538	0.124253
542	0.19462	0.000279871	0.00545854	0.0108562	0.000862855	0.00051093	0.109936
544	0.173152	0.000150566	0.00507241	0.0101226	0.000897048	0.000367921	0.0966554
546	0.153473	0.000229393	0.00468813	0.00901328	0.000734698	0.000487962	0.0857848
548	0.135749	0.000172117	0.00434251	0.00853705	0.00062187	9.7939e-05	0.0757867
550	0.119995	0.000237637	0.00451176	0.00840301	0.000638238	0.000213646	0.0670813
552	0.105696	0.000256295	0.00456938	0.00750689	0.000495449	0.000391756	0.0588594
554	0.0929714	0.000173853	0.00379272	0.00671643	0.000478992	0.000334553	0.0519142
556	0.0818081	7.62233e-05	0.00392384	0.0066139	0.000483718	0.000182444	0.0462312
558	0.0720738	4.94656e-05	0.00335464	0.0062065	0.000396379	3.90023e-05	0.0407381
560	0.0632417	6.55202e-05	0.00293192	0.00574528	0.000384901	0.000193711	0.0361925
562	0.0556119	8.56246e-05	0.00294988	0.00592849	0.000337381	-3.55354e-05	0.0318468
564	0.0489244	0.000229827	0.00291954	0.00567275	0.000305329	0.00012004	0.02855
566	0.0429732	0.00022274	0.00266409	0.00534194	0.000285477	0.000107473	0.025381
568	0.0377269	0.000157364	0.00268907	0.0049434	0.000231217	0.000173343	0.0227122
570	0.0332231	0.000104138	0.00287277	0.00516972	0.000261419	0.000195011	0.0199039
572	0.0293455	-3.55805e-05	0.00254327	0.00490052	0.000151239	0.000153409	0.0180573
574	0.025969	6.46524e-05	0.00188337	0.00498903	0.000130387	3.25019e-05	0.0160324
576	0.0229932	9.43028e-05	0.00204024	0.00470127	0.000158511	7.88712e-05	0.0142842
578	0.020452	6.94254e-06	0.00210443	0.00491977	0.000125648	-3.64021e-05	0.0133803
580	0.0180974	0.000136392	0.00187374	0.00448697	8.10039e-05	0.000139975	0.01194
582	0.0162131	0.000151579	0.00150697	0.00477641	8.92259e-05	6.32703e-05	0.0108232
584	0.0145045	7.10164e-05	0.00148365	0.00462209	0.00012912	0.000268249	0.00970872
586	0.0129184	-2.74809e-05	0.0011605	0.00384864	0.000116008	0.00011874	0.00892562
588	0.0115681	3.61591e-05	0.00168072	0.00395994	9.0176e-05	-0.000230547	0.00804211
590	0.010481	0.000122507	0.00146798	0.00391226	5.23472e-05	2.55682e-05	0.00743282
592	0.00937132	1.1137e-05	0.00172366	0.00345514	6.96527e-05	5.76367e-05	0.00670751
594	0.0084427	0.000155195	0.00123477	0.00317148	9.72072e-05	4.72361e-05	0.00580005
596	0.00769569	6.1615e-05	0.00134672	0.00352244	5.78201e-05	-7.54044e-05	0.00555001
598	0.00695031	-6.52309e-05	0.00120169	0.00299596	5.40448e-05	-6.45704e-05	0.00533731
600	0.00625558	-8.68e-07	0.00092377	0.00309379	8.7883e-05	1.04006e-05	0.00479657
