# Supplementary material for: Complementary shifts in photoreceptor spectral tuning unlock the full adaptive potential of ultraviolet vision in birds
Source: eLife. 2016 Jul 12;5:e15675. doi: 10.7554/eLife.15675 (PMC4947394; doi:10.7554/eLife.15675)
Supplement: Figure 5—source data 1. — DOI: http://dx.doi.org/10.7554/eLife.15675.016 [file elife-15675-fig5-data1.xls]

## Sheet: Fig5b
Apocarotenoid concentration measures for each biological and technical replicate
Developmental Stage	Replicate	Carotenoid	Concnetration (ug/mg)
E16	A	e_gal	0
E16	B	e_gal	0
E18	A	e_gal	0
E18	B	e_gal	0
E20	A	e_gal	0.00839757
E20	B	e_gal	0
E20	C	e_gal	0
P0	A	e_gal	0.225996
P0	B	e_gal	0.129406
P0	C	e_gal	0.151689
P7	A	e_gal	0.224994
P7	B	e_gal	0.29721
P7	C	e_gal	0.223717
P14	A	e_gal	0.202231
P14	B	e_gal	0.209289
P14	C	e_gal	0.138485
P21	A	e_gal	0.430282
P21	B	e_gal	0.510374
P21	C	e_gal	0.302177
E16	A	dihydro	0
E16	B	dihydro	0
E18	A	dihydro	0
E18	B	dihydro	0
E20	A	dihydro	0.0173412
E20	B	dihydro	0.0147975
E20	C	dihydro	0
P0	A	dihydro	0.13013
P0	B	dihydro	0.0823007
P0	C	dihydro	0.115974
P7	A	dihydro	0.275841
P7	B	dihydro	0.33759
P7	C	dihydro	0.302026
P14	A	dihydro	0.397864
P14	B	dihydro	0.50924
P14	C	dihydro	0.406942
P21	A	dihydro	0.536009
P21	B	dihydro	0.472566
P21	C	dihydro	0.237496
E16	A	gal	0
E16	B	gal	0
E18	A	gal	0.0115437
E18	B	gal	0.0095583
E20	A	gal	0.0129662
E20	B	gal	0.0149906
E20	C	gal	0.034951
P0	A	gal	0.261233
P0	B	gal	0.155508
P0	C	gal	0.189144
P7	A	gal	0.526148
P7	B	gal	0.688994
P7	C	gal	0.560386
P14	A	gal	0.751908
P14	B	gal	0.736145
P14	C	gal	0.553256
P21	A	gal	1.24819
P21	B	gal	1.18297
P21	C	gal	0.633303

## Sheet: Fig5c
Transcript expression levels for each biological and technical replicate
ID	Time	Replicate	Gene	Delta Ct
E16A	E16	A	RetSat	8.87728
E16B	E16	B	RetSat	8.82352
E16C	E16	C	RetSat	9.11561
E18A	E18	A	RetSat	8.44574
E18B	E18	B	RetSat	8.05988
E18C	E18	C	RetSat	8.6733
E20A	E20	A	RetSat	7.71267
E20B	E20	B	RetSat	7.53776
E20C	E20	C	RetSat	8.07577
P0A	P0	A	RetSat	7.4777
P0B	P0	B	RetSat	7.23045
P0C	P0	C	RetSat	6.59267
P14A	P14	A	RetSat	7.19898
P14B	P14	B	RetSat	7.23773
P14C	P14	C	RetSat	7.07821
P21A	P21	A	RetSat	7.38607
P21B	P21	B	RetSat	7.18124
P21C	P21	C	RetSat	7.01138
P7A	P7	A	RetSat	6.98151
P7B	P7	B	RetSat	7.77843
P7C	P7	C	RetSat	7.78315
E16A	E16	A	Cyp2J19	12.005
E16B	E16	B	Cyp2J19	12.4354
E16C	E16	C	Cyp2J19	13.7871
E18A	E18	A	Cyp2J19	7.23406
E18B	E18	B	Cyp2J19	6.4591
E18C	E18	C	Cyp2J19	8.5359
E20A	E20	A	Cyp2J19	5.17601
E20B	E20	B	Cyp2J19	5.88563
E20C	E20	C	Cyp2J19	7.28447
P0A	P0	A	Cyp2J19	5.07266
P0B	P0	B	Cyp2J19	5.15611
P0C	P0	C	Cyp2J19	5.32532
P14A	P14	A	Cyp2J19	5.46242
P14B	P14	B	Cyp2J19	5.98643
P14C	P14	C	Cyp2J19	6.07917
P21A	P21	A	Cyp2J19	5.73958
P21B	P21	B	Cyp2J19	5.82613
P21C	P21	C	Cyp2J19	5.43753
P7A	P7	A	Cyp2J19	5.50727
P7B	P7	B	Cyp2J19	5.50833
P7C	P7	C	Cyp2J19	5.48036
E16A	E16	A	BCO2	8.46651
E16B	E16	B	BCO2	8.51677
E16C	E16	C	BCO2	8.72144
E18A	E18	A	BCO2	7.92852
E18B	E18	B	BCO2	8.09511
E18C	E18	C	BCO2	8.51226
E20A	E20	A	BCO2	7.19635
E20B	E20	B	BCO2	7.31683
E20C	E20	C	BCO2	8.38449
P0A	P0	A	BCO2	5.96369
P0B	P0	B	BCO2	6.095
P0C	P0	C	BCO2	5.63274
P14A	P14	A	BCO2	6.26395
P14B	P14	B	BCO2	6.04719
P14C	P14	C	BCO2	6.43764
P21A	P21	A	BCO2	6.31527
P21B	P21	B	BCO2	6.27266
P21C	P21	C	BCO2	6.02623
P7A	P7	A	BCO2	6.74574
P7B	P7	B	BCO2	6.48375
P7C	P7	C	BCO2	6.57082
E16A	E16	A	RDH12	6.40071
E16B	E16	B	RDH12	6.58048
E16C	E16	C	RDH12	7.73761
E18A	E18	A	RDH12	4.8186
E18B	E18	B	RDH12	4.60027
E18C	E18	C	RDH12	5.52579
E20A	E20	A	RDH12	4.34554
E20B	E20	B	RDH12	4.27785
E20C	E20	C	RDH12	4.84585
P0A	P0	A	RDH12	4.18451
P0B	P0	B	RDH12	3.92435
P0C	P0	C	RDH12	4.07822
P14A	P14	A	RDH12	4.56502
P14B	P14	B	RDH12	4.42618
P14C	P14	C	RDH12	4.59615
P20B	P21	A	RDH12	4.72178
P21A	P21	B	RDH12	4.28024
P21C	P21	C	RDH12	4.45341
P7A	P7	A	RDH12	4.29072
P7B	P7	B	RDH12	4.5593
P7C	P7	C	RDH12	4.40041
