# Supplementary material for: Complementary shifts in photoreceptor spectral tuning unlock the full adaptive potential of ultraviolet vision in birds
Source: eLife. 2016 Jul 12;5:e15675. doi: 10.7554/eLife.15675 (PMC4947394; doi:10.7554/eLife.15675)
Supplement: Figure 6—source data 1. — The increment spectral sensitivity values calculated for the 11 UVS and 7 VS species with matched and mismatched C-type droplet filtering. DOI: http://dx.doi.org/10.7554/eLife.15675.018 [file elife-15675-fig6-data1.xls]

## Sheet: Fig6c-f
The Log10 numbers of discriminable colors predicted using species specific ocular media transmittance and spectral sensitivity measures, with varying positions of the C-type ol droplet filtering cut off ring at different positions.
Dim light - Photon-shot noise limited (Q-catch = 100)
The approximate actual C-type cutoff value of each species is highlighted in green
	UVS species												VS species
Droplet cut off (nm)	Turdus merula	Parus caeruleus	Melopsittacus undulatus	Serinus canaria	Amadina fasciata	Erythrura gouldiae	Lonchura maja	Leiothrix lutea	Neochmia modesta	Sturnus vulgaris	Taeniopygia guttata		Ptilonorhynchus violaceus	Gallus gallus	Anas platyrhynchos	Pavo cristatus	Columba livia	Coturnix japonica	Puffinus pacificus
370	5.11199	5.31132	5.12992	5.29256	5.27993	5.25214	5.19177	5.01471	5.11258	5.18241	5.07746		5.19978	4.94035	4.99622	5.05502	5.48897	4.98363	5.06296
376	5.11284	5.31126	5.12955	5.2905	5.27961	5.25157	5.192	5.01203	5.11281	5.18094	5.0733		5.20905	4.95088	5.00793	5.06629	5.49576	4.99559	5.0707
382	5.11237	5.30975	5.12739	5.28646	5.27772	5.24913	5.19072	5.00788	5.11134	5.17787	5.06638		5.21826	4.96185	5.02019	5.07824	5.50233	5.00797	5.07818
388	5.11033	5.30651	5.12309	5.28012	5.27397	5.24448	5.18764	5.00211	5.10784	5.17295	5.05632		5.22716	4.97302	5.03258	5.09067	5.50841	5.02051	5.08515
394	5.10639	5.30122	5.11624	5.2712	5.26804	5.23727	5.18241	4.99453	5.10194	5.16597	5.04281		5.23532	4.98394	5.04448	5.10317	5.51361	5.0327	5.09115
400	5.1002	5.29352	5.10641	5.25941	5.2596	5.2271	5.17464	4.98495	5.09322	5.15666	5.02558		5.24208	4.99388	5.05511	5.11509	5.51732	5.04383	5.09553
406	5.09139	5.28304	5.09318	5.24447	5.24829	5.2136	5.16394	4.97313	5.08127	5.14478	5.00437		5.24666	5.00202	5.06355	5.12568	5.51881	5.05298	5.09751
412	5.0796	5.26939	5.07612	5.22606	5.23378	5.19641	5.1499	4.95873	5.06566	5.13004	4.97888		5.24823	5.00749	5.06891	5.13419	5.51734	5.05928	5.0963
418	5.06452	5.2522	5.05481	5.20379	5.21571	5.17513	5.13209	4.94145	5.04599	5.1121	4.94862		5.24609	5.00953	5.07044	5.13995	5.51223	5.06195	5.0912
424	5.04577	5.23102	5.02875	5.17714	5.19366	5.1493	5.11004	4.92073	5.02181	5.09043	4.91272		5.23958	5.00746	5.06746	5.14231	5.50286	5.06031	5.08153
430	5.02294	5.20534	4.9973	5.14523	5.16714	5.11837	5.08322	4.89603	4.99259	5.06459	4.87078		5.22809	5.0006	5.05936	5.1406	5.48863	5.05369	5.06665
436	4.99558	5.17455	4.95976	5.1077	5.13552	5.08159	5.05107	4.86658	4.95779	5.03397	4.82125		5.211	4.98828	5.04548	5.1341	5.46901	5.04143	5.04593
442	4.96317	5.13827	4.91549	5.06401	5.09853	5.03878	5.01298	4.83218	4.91677	4.99804	4.76388		5.18775	4.96974	5.02514	5.122	5.44347	5.02279	5.01876
448	4.92563	5.09602	4.86406	5.01334	5.05569	4.9893	4.96873	4.7923	4.86955	4.95658	4.69834		5.15778	4.94416	4.99758	5.10341	5.41153	4.99704	4.98453
454	4.88234	5.0474	4.80469	4.95558	5.00667	4.93277	4.91783	4.7461	4.81527	4.90937	4.62466		5.1206	4.91073	4.96201	5.07748	5.37273	4.96342	4.94265
460	4.83286	4.99189	4.73644	4.88977	4.951	4.86893	4.85971	4.69312	4.75396	4.85542	4.54107		5.07577	4.86861	4.91767	5.04339	5.32662	4.92125	4.89249
466	4.77642	4.92842	4.65817	4.81506	4.88826	4.79682	4.79358	4.63207	4.68458	4.79462	4.44773		5.02283	4.8169	4.86367	5.0003	5.27264	4.86983	4.83327
472	4.71254	4.85595	4.56778	4.73067	4.81719	4.71584	4.71825	4.562	4.60635	4.72581	4.3445		4.96125	4.75445	4.79891	4.94726	5.21011	4.80832	4.76394
478	4.63969	4.77313	4.46253	4.63472	4.73692	4.62461	4.63237	4.48072	4.51827	4.6477	4.22956		4.89026	4.67973	4.72185	4.883	5.13807	4.73563	4.68297
484	4.55639	4.67748	4.33948	4.5251	4.64611	4.52174	4.53352	4.38612	4.41858	4.55939	4.10304		4.80876	4.59053	4.63012	4.80565	5.05506	4.6501	4.58807
490	4.46038	4.56623	4.1932	4.39912	4.54267	4.405	4.41901	4.27403	4.30483	4.4582	3.96263		4.71497	4.48338	4.52003	4.71229	4.95927	4.54913	4.47582
496	4.34785	4.43406	4.01532	4.25176	4.42315	4.27037	4.28329	4.13901	4.17405	4.3411	3.80624		4.60654	4.35283	4.38569	4.59822	4.84752	4.42863	4.34121
Bright light -Weber fraction limited (Q-catch = 100000)
	UVS species												VS species
Droplet cut off (nm)	Turdus merula	Parus caeruleus	Melopsittacus undulatus	Serinus canaria	Amadina fasciata	Erythrura gouldiae	Lonchura maja	Leiothrix lutea	Neochmia modesta	Sturnus vulgaris	Taeniopygia guttata		Ptilonorhynchus violaceus	Gallus gallus	Anas platyrhynchos	Pavo cristatus	Columba livia	Coturnix japonica	Puffinus pacificus
370	6.90529	6.73966	6.92768	6.9835	6.95502	6.95759	6.92732	6.76943	6.74009	6.74962	6.9657		6.5773	6.48641	6.62872	6.41609	6.63894	6.65371	6.7389
376	6.91066	6.74534	6.93255	6.98841	6.9597	6.96262	6.93208	6.77431	6.7462	6.75563	6.97192		6.58815	6.49754	6.64592	6.43196	6.6474	6.66642	6.74764
382	6.91532	6.75061	6.93687	6.99279	6.96388	6.96709	6.93631	6.77887	6.75181	6.76131	6.97754		6.59778	6.50793	6.66167	6.44605	6.65505	6.67812	6.75564
388	6.91946	6.75564	6.94071	6.99673	6.96765	6.97107	6.94011	6.78315	6.75704	6.76679	6.98159		6.60648	6.51782	6.67611	6.45897	6.66203	6.68913	6.76307
394	6.92337	6.76077	6.94428	7.00039	6.97123	6.97478	6.94368	6.78724	6.76225	6.77236	6.98506		6.61477	6.52765	6.68951	6.47138	6.66876	6.69983	6.77025
400	6.92727	6.76645	6.9478	7.00399	6.97491	6.97851	6.94726	6.79116	6.76793	6.7783	6.98813		6.62325	6.53783	6.70219	6.4838	6.67586	6.71054	6.77746
406	6.93125	6.7729	6.95137	7.00762	6.97878	6.98241	6.95092	6.79468	6.77436	6.78462	6.99078		6.63218	6.54838	6.71419	6.49623	6.68369	6.72121	6.78471
412	6.93504	6.77979	6.95465	7.01087	6.98259	6.98621	6.95437	6.79477	6.78126	6.79074	6.99257		6.64114	6.55875	6.72512	6.50809	6.69197	6.73133	6.7916
418	6.93825	6.78646	6.95708	7.01306	6.98583	6.98935	6.95715	6.79304	6.78794	6.79584	6.99268		6.64954	6.56831	6.73458	6.51881	6.70009	6.74037	6.79767
424	6.94042	6.79221	6.95802	7.01348	6.98796	6.99123	6.95879	6.78856	6.79364	6.79597	6.98693		6.65705	6.57671	6.7424	6.52821	6.70767	6.74803	6.80263
430	6.94103	6.7963	6.95677	7.00625	6.98838	6.99118	6.95874	6.78232	6.79757	6.79385	6.98115		6.6635	6.58373	6.74849	6.53625	6.71445	6.75416	6.80627
436	6.93962	6.79461	6.95154	6.99874	6.98326	6.98509	6.95649	6.7693	6.79896	6.78802	6.96809		6.66884	6.58935	6.75287	6.54306	6.72027	6.75874	6.80846
442	6.93205	6.79043	6.94115	6.99038	6.97725	6.97902	6.94813	6.75997	6.79177	6.77715	6.9527		6.67337	6.59392	6.75576	6.5491	6.72538	6.76198	6.80927
448	6.92604	6.78261	6.92932	6.97563	6.96723	6.96832	6.93912	6.75359	6.78788	6.76557	6.93478		6.67755	6.59779	6.75727	6.55476	6.73029	6.76408	6.80876
454	6.91523	6.77301	6.91259	6.96045	6.95447	6.95335	6.9269	6.73687	6.77457	6.75759	6.91788		6.68132	6.60069	6.75702	6.55983	6.7349	6.76479	6.80656
460	6.90092	6.76207	6.89024	6.93834	6.93839	6.93684	6.9113	6.72225	6.7623	6.73945	6.89192		6.68414	6.60192	6.75435	6.56369	6.73855	6.76353	6.80187
466	6.88105	6.74443	6.86402	6.91125	6.9213	6.91357	6.89201	6.70122	6.74391	6.72493	6.85991		6.68522	6.60049	6.74843	6.56559	6.74019	6.75951	6.79352
472	6.86133	6.72315	6.82756	6.88194	6.89799	6.88782	6.86626	6.68029	6.71978	6.70707	6.82439		6.68355	6.59509	6.73807	6.56462	6.73849	6.75173	6.77985
478	6.83571	6.69696	6.77667	6.84397	6.86975	6.85532	6.83615	6.64889	6.69295	6.68027	6.77735		6.67792	6.58384	6.72141	6.55961	6.73185	6.73876	6.75853
484	6.80311	6.65989	6.70901	6.79282	6.8358	6.81523	6.79507	6.6124	6.65849	6.65295	6.71988		6.66677	6.56385	6.69545	6.54881	6.71373	6.71847	6.72501
490	6.76259	6.61565	6.60718	6.72512	6.79469	6.76588	6.74573	6.55765	6.61118	6.61457	6.64095		6.6456	6.53011	6.65491	6.52914	6.6894	6.6872	6.67245
496	6.70837	6.54855	6.44766	6.6235	6.7411	6.69875	6.67641	6.48076	6.55318	6.5656	6.53228		6.61505	6.47334	6.58864	6.49516	6.64925	6.63827	6.59202
Very-dim light -dark noise limited (Q-catch = 10)
	UVS species												VS species
Droplet cut off (nm)	Turdus merula	Parus caeruleus	Melopsittacus undulatus	Serinus canaria	Amadina fasciata	Erythrura gouldiae	Lonchura maja	Leiothrix lutea	Neochmia modesta	Sturnus vulgaris	Taeniopygia guttata		Ptilonorhynchus violaceus	Gallus gallus	Anas platyrhynchos	Pavo cristatus	Columba livia	Coturnix japonica	Puffinus pacificus
\	0.589705	0.972714	0.610276	0.896538	0.898493	0.848738	0.741913	0.358628	0.589093	0.697707	0.485094		1.01466	0.572746	0.680353	0.833527	1.48979	0.662263	0.701696
376	0.584266	0.965932	0.601711	0.886102	0.890918	0.83946	0.734971	0.350673	0.58106	0.689699	0.469194		1.01749	0.577647	0.685484	0.839383	1.49053	0.668066	0.703159
382	0.576541	0.956608	0.58991	0.87232	0.880585	0.826837	0.725355	0.340445	0.569933	0.679078	0.4486		1.01936	0.582195	0.690268	0.84532	1.49007	0.673489	0.703379
388	0.566008	0.944201	0.574189	0.854598	0.866929	0.810205	0.712492	0.327538	0.555051	0.665361	0.422573		1.01966	0.585864	0.694054	0.850928	1.48783	0.677953	0.701744
394	0.552141	0.928171	0.553887	0.832392	0.849407	0.788941	0.69581	0.311556	0.535772	0.648088	0.390473		1.01762	0.587899	0.695976	0.855581	1.48308	0.680638	0.697463
400	0.534447	0.908012	0.528422	0.805241	0.827532	0.76251	0.674767	0.292122	0.511521	0.626846	0.351805		1.01227	0.587349	0.694985	0.858451	1.47495	0.680518	0.689607
406	0.51247	0.883231	0.497271	0.772706	0.800855	0.730442	0.648832	0.268828	0.481778	0.601221	0.306119		1.00259	0.583148	0.689944	0.858583	1.46252	0.676463	0.677184
412	0.485729	0.853266	0.459862	0.734231	0.768869	0.692211	0.617397	0.241145	0.44599	0.570696	0.2528		0.987528	0.574197	0.679709	0.854953	1.44485	0.667316	0.659185
418	0.453623	0.817398	0.415439	0.689014	0.730894	0.64709	0.579682	0.208357	0.403431	0.534556	0.190873		0.965996	0.55937	0.663147	0.846473	1.42097	0.651904	0.634572
424	0.415373	0.774707	0.362961	0.635948	0.686021	0.594062	0.534693	0.169546	0.35313	0.491861	0.118918		0.936861	0.537489	0.639111	0.831975	1.38985	0.629005	0.602245
430	0.37006	0.724132	0.301161	0.57371	0.633169	0.531885	0.48129	0.123668	0.293913	0.441524	0.0351681		0.898944	0.507316	0.606422	0.810204	1.35044	0.597337	0.561049
436	0.316779	0.664649	0.228764	0.501005	0.571284	0.459333	0.418376	0.0697151	0.224619	0.382503	-0.0621542		0.851125	0.467604	0.563915	0.779868	1.30173	0.555622	0.509877
442	0.254796	0.595433	0.144734	0.416822	0.499542	0.375457	0.345087	0.00685577	0.144343	0.31398	-0.174416		0.792475	0.417203	0.510517	0.739737	1.24292	0.502705	0.447804
448	0.183554	0.515863	0.0482738	0.320457	0.417361	0.279624	0.260805	-0.0655854	0.0524712	0.235368	-0.302441		0.72234	0.355139	0.445293	0.688738	1.17343	0.437659	0.374147
454	0.102523	0.425347	-0.0614133	0.211312	0.324233	0.171315	0.16497	-0.148295	-0.0514991	0.146141	-0.446726		0.640284	0.280594	0.367403	0.625968	1.09284	0.359769	0.288368
460	0.0110556	0.323132	-0.185392	0.0886494	0.219543	0.0499071	0.0568751	-0.242144	-0.168183	0.0456655	-0.607725		0.545937	0.192782	0.276019	0.550612	1.00066	0.268426	0.189888
466	-0.0916986	0.208188	-0.325183	-0.048561	0.102465	-0.0854445	-0.0644767	-0.348297	-0.298444	-0.0669101	-0.785983		0.43884	0.0907967	0.170221	0.461816	0.896283	0.162968	0.07789
472	-0.206786	0.0791898	-0.482806	-0.201632	-0.0280156	-0.235771	-0.200393	-0.468244	-0.44338	-0.192641	-0.982012		0.318335	-0.026517	0.0488473	0.358574	0.778841	0.0425555	-0.0488107
478	-0.335473	-0.0655055	-0.660777	-0.372086	-0.173074	-0.402218	-0.352504	-0.603859	-0.604246	-0.332755	-1.19596		0.183507	-0.160688	-0.0897168	0.239582	0.647285	-0.0939556	-0.19187
484	-0.479464	-0.228061	-0.862307	-0.561769	-0.334212	-0.586202	-0.523	-0.757665	-0.782529	-0.48878	-1.42757		0.0330812	-0.313899	-0.247916	0.102922	0.500223	-0.248267	-0.353617
490	-0.64139	-0.411689	-1.09206	-0.773389	-0.513732	-0.789963	-0.715243	-0.933392	-0.980361	-0.662952	-1.67685		-0.13478	-0.489559	-0.429563	-0.0544938	0.33556	-0.423092	-0.537443
496	-0.825218	-0.621213	-1.35742	-1.01113	-0.715165	-1.01716	-0.934492	-1.13663	-1.201	-0.858598	-1.94524		-0.322653	-0.692954	-0.64029	-0.237545	0.150191	-0.622587	-0.748292

## Sheet: Fig6g-h
Log10 Incrementing spectral sensitivity values of 11 UVS and 7 VS species with mismatched C-type droplet filtering (reciprocal of the detection threshold [photons s^-1 m^-2 sr^-1 nm^-1]^-1)
Mismatches, VS birds with Zebra finch-, and UVS birds with chicken C-type droplets
	UVS species												VS species
Wavelength (nm)	Turdus merula	Parus caeruleus	Melopsittacus undulatus	Serinus canaria	Amadina fasciata	Erythrura gouldiae	Lonchura maja	Leiothrix lutea	Neochmia modesta	Sturnus vulgaris	Taeniopygia guttata		Ptilonorhynchus violaceus	Gallus gallus	Anas platyrhynchos	Pavo cristatus	Columba livia	Coturnix japonica	Puffinus pacificus
300	-20.2073	-17.2489	-16.2362	-17.0874	-17.4417	-17.1227	-17.3461	-16.9345	-17.1775	-18.212	-16.9942		-17.7947	-17.019	-17.7681	-21.0747	-16.6497	-21.0104	-17.8695
301	-20.196	-17.1739	-16.2096	-17.0126	-17.3023	-17.0492	-17.2196	-16.8601	-17.0585	-18.0907	-16.9585		-17.7359	-17.0117	-17.7565	-20.95	-16.6411	-20.8857	-17.7312
302	-20.1485	-17.0781	-16.1525	-16.917	-17.1078	-16.9284	-17.0499	-16.765	-16.8958	-17.9503	-16.8742		-17.6822	-17.0055	-17.7454	-20.8474	-16.6234	-20.7833	-17.5722
303	-20.0295	-16.9631	-16.0615	-16.8021	-16.8844	-16.7651	-16.8499	-16.6505	-16.7075	-17.7927	-16.6982		-17.6327	-16.9917	-17.7347	-20.7243	-16.5955	-20.6603	-17.4137
304	-19.8406	-16.8296	-15.9515	-16.6688	-16.662	-16.5847	-16.6467	-16.5177	-16.5168	-17.6177	-16.4114		-17.5728	-16.9707	-17.7244	-20.5795	-16.5589	-20.5156	-17.2502
305	-19.588	-16.6835	-15.8437	-16.5228	-16.4589	-16.4067	-16.4584	-16.3721	-16.3399	-17.4266	-16.1305		-17.5047	-16.9436	-17.7146	-20.4429	-16.5109	-20.3791	-17.1083
306	-19.2967	-16.5292	-15.7693	-16.3687	-16.2776	-16.2405	-16.2889	-16.2184	-16.1802	-17.2251	-15.9742		-17.4321	-16.9038	-17.7052	-20.3157	-16.4607	-20.2521	-16.9823
307	-18.9883	-16.3666	-15.7002	-16.2062	-16.118	-16.0897	-16.1381	-16.0564	-16.0392	-17.0147	-15.8382		-17.3579	-16.8564	-17.6962	-20.175	-16.4049	-20.1115	-16.8742
308	-18.6672	-16.2005	-15.6369	-16.0402	-15.9791	-15.9543	-16.0062	-15.8907	-15.9162	-16.8061	-15.7182		-17.2836	-16.7989	-17.6877	-20.0083	-16.3474	-19.945	-16.7795
309	-18.3367	-16.04	-15.5794	-15.8798	-15.8586	-15.8349	-15.8916	-15.7307	-15.8088	-16.5926	-15.6132		-17.2155	-16.7429	-17.6795	-19.8485	-16.291	-19.7853	-16.6934
310	-17.9985	-15.8907	-15.5267	-15.7305	-15.7539	-15.7313	-15.7904	-15.5818	-15.7142	-16.3823	-15.5216		-17.1532	-16.6831	-17.6717	-19.6915	-16.2363	-19.6285	-16.6141
311	-17.6541	-15.7575	-15.4799	-15.5974	-15.6624	-15.6413	-15.7018	-15.4491	-15.6319	-16.183	-15.4412		-17.0957	-16.6239	-17.6644	-19.5405	-16.185	-19.4777	-16.5405
312	-17.3049	-15.6452	-15.4389	-15.4851	-15.5824	-15.5617	-15.6243	-15.3371	-15.5611	-16.0018	-15.3708		-17.0406	-16.5688	-17.6574	-19.3916	-16.1377	-19.3289	-16.4753
313	-16.9882	-15.5526	-15.4039	-15.3925	-15.5132	-15.4924	-15.5568	-15.245	-15.4998	-15.8427	-15.3101		-16.9874	-16.5183	-17.6507	-19.2397	-16.0958	-19.1772	-16.4178
314	-16.7396	-15.4779	-15.3757	-15.3178	-15.4532	-15.4333	-15.4995	-15.1706	-15.4474	-15.705	-15.2583		-16.9373	-16.4721	-17.6445	-19.1093	-16.0585	-19.0469	-16.3682
315	-16.5574	-15.4178	-15.3517	-15.2578	-15.402	-15.3827	-15.4512	-15.1109	-15.4036	-15.5904	-15.215		-16.8899	-16.4291	-17.6386	-18.9725	-16.0264	-18.9103	-16.324
316	-16.4359	-15.3699	-15.3318	-15.2097	-15.3594	-15.3401	-15.4104	-15.0633	-15.3671	-15.4973	-15.1789		-16.8423	-16.3904	-17.633	-18.8396	-15.9983	-18.7775	-16.2836
317	-16.3503	-15.3319	-15.3149	-15.1718	-15.3242	-15.3049	-15.3763	-15.0257	-15.3369	-15.4232	-15.1493		-16.7949	-16.3564	-17.6277	-18.7397	-15.9736	-18.6777	-16.2469
318	-16.2791	-15.3014	-15.2996	-15.1412	-15.2949	-15.2762	-15.3481	-14.9955	-15.3122	-15.364	-15.1246		-16.7484	-16.326	-17.6227	-18.677	-15.9516	-18.6151	-16.2124
319	-16.2178	-15.277	-15.2858	-15.1167	-15.2703	-15.2529	-15.3247	-14.9714	-15.2921	-15.3171	-15.1041		-16.703	-16.3002	-17.6181	-18.6331	-15.932	-18.5713	-16.181
320	-16.1632	-15.2573	-15.273	-15.097	-15.2495	-15.2337	-15.3053	-14.9521	-15.2752	-15.279	-15.0868		-16.6586	-16.2764	-17.6137	-18.5873	-15.9141	-18.5255	-16.1524
321	-16.1136	-15.2408	-15.2615	-15.0805	-15.2319	-15.2173	-15.2893	-14.936	-15.2608	-15.2477	-15.0714		-16.6165	-16.2558	-17.6096	-18.5229	-15.8983	-18.4612	-16.1268
322	-16.0666	-15.2262	-15.2508	-15.0659	-15.2166	-15.2031	-15.2755	-14.9219	-15.2483	-15.222	-15.0579		-16.5755	-16.2371	-17.6057	-18.4372	-15.8836	-18.3755	-16.1029
323	-16.0211	-15.2128	-15.2409	-15.0525	-15.2034	-15.1908	-15.2633	-14.9089	-15.2372	-15.1999	-15.0456		-16.5356	-16.2185	-17.602	-18.3495	-15.8698	-18.2879	-16.0796
324	-15.9764	-15.2007	-15.2313	-15.0403	-15.1913	-15.1799	-15.2522	-14.8974	-15.2268	-15.1801	-15.034		-16.4963	-16.2001	-17.5986	-18.2748	-15.8567	-18.2131	-16.0564
325	-15.9321	-15.1896	-15.2208	-15.0293	-15.1799	-15.1696	-15.2414	-14.8868	-15.217	-15.1632	-15.023		-16.4574	-16.1828	-17.5954	-18.2221	-15.8437	-18.1604	-16.0326
326	-15.8882	-15.1789	-15.211	-15.0187	-15.1698	-15.1601	-15.2312	-14.8768	-15.2074	-15.1471	-15.0122		-16.4176	-16.1665	-17.5923	-18.1753	-15.8308	-18.1134	-16.0093
327	-15.8444	-15.1685	-15.201	-15.0084	-15.1596	-15.1512	-15.2215	-14.8672	-15.1982	-15.1319	-15.0019		-16.377	-16.1509	-17.5894	-18.126	-15.8183	-18.064	-15.9865
328	-15.8004	-15.1587	-15.1913	-14.9988	-15.1493	-15.1419	-15.2121	-14.8582	-15.1896	-15.1177	-14.9918		-16.3368	-16.1361	-17.5866	-18.0493	-15.8064	-17.9871	-15.964
329	-15.7559	-15.1492	-15.1818	-14.9895	-15.1395	-15.1325	-15.2031	-14.8497	-15.1807	-15.1046	-14.9817		-16.2975	-16.1214	-17.5839	-17.9406	-15.7948	-17.8782	-15.942
330	-15.711	-15.1398	-15.172	-14.9804	-15.1299	-15.1235	-15.1939	-14.8414	-15.1718	-15.0924	-14.9717		-16.2578	-16.1073	-17.5814	-17.8234	-15.7835	-17.7607	-15.9199
331	-15.6662	-15.1301	-15.1624	-14.971	-15.1205	-15.1149	-15.1842	-14.8329	-15.1632	-15.0788	-14.9618		-16.2181	-16.0932	-17.5789	-17.7075	-15.7723	-17.6445	-15.8975
332	-15.6214	-15.1208	-15.153	-14.9621	-15.111	-15.106	-15.1742	-14.8249	-15.1551	-15.0664	-14.9519		-16.1811	-16.079	-17.5764	-17.6018	-15.761	-17.5384	-15.875
333	-15.5771	-15.112	-15.1435	-14.9538	-15.1013	-15.097	-15.1643	-14.8176	-15.1466	-15.0536	-14.9419		-16.1455	-16.065	-17.5739	-17.5015	-15.7498	-17.4377	-15.8525
334	-15.5334	-15.1035	-15.1334	-14.9459	-15.0919	-15.0879	-15.1544	-14.8107	-15.1373	-15.0406	-14.932		-16.1077	-16.0514	-17.5715	-17.4006	-15.7386	-17.3363	-15.8306
335	-15.4905	-15.0952	-15.1231	-14.9382	-15.0826	-15.0788	-15.1441	-14.8041	-15.1285	-15.0277	-14.922		-16.0702	-16.0381	-17.569	-17.2914	-15.7269	-17.2265	-15.8095
336	-15.4488	-15.0866	-15.1129	-14.9302	-15.0735	-15.0698	-15.1341	-14.7974	-15.12	-15.0136	-14.9121		-16.0357	-16.025	-17.5665	-17.1648	-15.7155	-17.0993	-15.7893
337	-15.408	-15.0781	-15.1033	-14.9225	-15.064	-15.0601	-15.1242	-14.7909	-15.1112	-15.0011	-14.9022		-16.0017	-16.0117	-17.5639	-17.0455	-15.704	-16.9793	-15.7699
338	-15.3686	-15.0697	-15.0936	-14.9149	-15.0541	-15.05	-15.1142	-14.7847	-15.1021	-14.9885	-14.8926		-15.9683	-15.9987	-17.5612	-16.941	-15.6926	-16.8741	-15.7511
339	-15.3306	-15.0609	-15.0835	-14.9071	-15.0441	-15.0401	-15.104	-14.7782	-15.0931	-14.9756	-14.883		-15.938	-15.9855	-17.5584	-16.8384	-15.6811	-16.7707	-15.7329
340	-15.2944	-15.052	-15.0735	-14.8992	-15.0344	-15.0301	-15.0933	-14.7719	-15.0842	-14.9621	-14.8734		-15.9098	-15.9724	-17.144	-16.7427	-15.6697	-16.6742	-15.7152
341	-15.2599	-15.043	-15.0634	-14.8913	-15.0247	-15.0203	-15.0826	-14.7656	-15.0748	-14.9481	-14.864		-15.8833	-15.9595	-17.0541	-16.6542	-15.6581	-16.5847	-15.698
342	-15.2269	-15.0341	-15.0535	-14.8836	-15.0147	-15.0103	-15.0721	-14.7596	-15.0652	-14.9351	-14.8549		-15.8562	-15.9472	-16.9785	-16.5722	-15.6469	-16.5018	-15.6815
343	-15.1957	-15.0251	-15.0439	-14.8759	-15.005	-15.0004	-15.0619	-14.7537	-15.0555	-14.9221	-14.8459		-15.8315	-15.9352	-16.9131	-16.4972	-15.636	-16.4258	-15.6656
344	-15.1665	-15.0159	-15.0344	-14.8681	-14.9955	-14.9907	-15.0516	-14.7477	-15.0461	-14.9105	-14.8372		-15.8071	-15.9233	-16.8551	-16.4279	-15.6246	-16.3555	-15.6503
345	-15.1392	-15.0067	-15.0249	-14.8604	-14.9857	-14.9814	-15.0412	-14.7419	-15.037	-14.9002	-14.8286		-15.7815	-15.9113	-16.803	-16.3639	-15.6132	-16.2904	-15.6355
346	-15.1139	-14.9974	-15.0158	-14.8527	-14.9758	-14.9722	-15.0311	-14.7363	-15.0277	-14.8897	-14.8205		-15.7556	-15.8993	-16.7555	-16.305	-15.6022	-16.2303	-15.6211
347	-15.0904	-14.9886	-15.0075	-14.8455	-14.9663	-14.9626	-15.0208	-14.7313	-15.0183	-14.8792	-14.8128		-15.7316	-15.8873	-16.7116	-16.2515	-15.591	-16.1756	-15.6074
348	-15.0686	-14.98	-14.998	-14.8387	-14.9572	-14.9538	-15.0103	-14.7267	-15.0095	-14.8688	-14.8052		-15.708	-15.8755	-16.6708	-16.2033	-15.5799	-16.1262	-15.5941
349	-15.0484	-14.9716	-14.9888	-14.8321	-14.9482	-14.9457	-14.9999	-14.7225	-15.0011	-14.8596	-14.7978		-15.6859	-15.8632	-16.6324	-16.16	-15.5689	-16.0817	-15.5813
350	-15.0296	-14.9635	-14.9803	-14.8259	-14.9396	-14.9372	-14.9904	-14.7188	-14.9926	-14.8511	-14.7909		-15.6668	-15.8513	-16.5962	-16.1213	-15.5577	-16.0417	-15.5687
351	-15.0124	-14.9554	-14.9715	-14.8199	-14.9312	-14.9286	-14.9814	-14.7153	-14.9846	-14.8423	-14.7844		-15.6491	-15.8398	-16.5101	-16.0869	-15.5463	-16.0061	-15.5565
352	-14.9964	-14.9477	-14.9628	-14.8142	-14.9232	-14.9201	-14.9725	-14.7124	-14.9772	-14.8336	-14.7783		-15.6327	-15.8287	-16.4363	-16.0559	-15.5351	-15.9737	-15.5446
353	-14.9819	-14.9403	-14.9545	-14.8091	-14.9159	-14.912	-14.9637	-14.7101	-14.9698	-14.8242	-14.7728		-15.6171	-15.8165	-16.3715	-16.0278	-15.5239	-15.9444	-15.5328
354	-14.969	-14.933	-14.9466	-14.8041	-14.9085	-14.9045	-14.9544	-14.7081	-14.9621	-14.8153	-14.7677		-15.6023	-15.804	-16.3134	-16.0026	-15.5124	-15.918	-15.5214
355	-14.9574	-14.9265	-14.9398	-14.8	-14.9022	-14.8984	-14.9462	-14.7071	-14.9546	-14.8073	-14.7628		-15.5882	-15.7899	-16.2605	-15.9783	-15.5002	-15.8925	-15.5102
356	-14.9468	-14.921	-14.934	-14.797	-14.8974	-14.8933	-14.9395	-14.7073	-14.9473	-14.7997	-14.7586		-15.5749	-15.7761	-16.2119	-15.9557	-15.4872	-15.8687	-15.4991
357	-14.9369	-14.9157	-14.9286	-14.7943	-14.8929	-14.8885	-14.9332	-14.7081	-14.9404	-14.7927	-14.7552		-15.5622	-15.7633	-16.1667	-15.9354	-15.4744	-15.8472	-15.4881
358	-14.9279	-14.9105	-14.9222	-14.7918	-14.8884	-14.8842	-14.9273	-14.7091	-14.9338	-14.7873	-14.752		-15.5499	-15.7513	-16.1243	-15.9166	-15.4625	-15.8273	-15.477
359	-14.9196	-14.9054	-14.9152	-14.7896	-14.8841	-14.8802	-14.9216	-14.7106	-14.9273	-14.7827	-14.7494		-15.5381	-15.7394	-16.0843	-15.8984	-15.4519	-15.808	-15.4658
360	-14.9119	-14.9008	-14.9074	-14.788	-14.8806	-14.8763	-14.9164	-14.7129	-14.9209	-14.7771	-14.7473		-15.5264	-15.7275	-16.0464	-15.8806	-15.442	-15.7891	-15.4545
361	-14.905	-14.8968	-14.9014	-14.787	-14.8774	-14.8734	-14.9111	-14.7161	-14.9149	-14.7719	-14.7457		-15.5147	-15.7152	-16.0017	-15.8634	-15.4313	-15.771	-15.4431
362	-14.8987	-14.8931	-14.8965	-14.7865	-14.8743	-14.8713	-14.906	-14.7199	-14.9092	-14.7683	-14.7446		-15.503	-15.7022	-15.9597	-15.8466	-15.4202	-15.7534	-15.4318
363	-14.8928	-14.8899	-14.8927	-14.7867	-14.8715	-14.8691	-14.9013	-14.7245	-14.9037	-14.7659	-14.744		-15.4913	-15.6886	-15.92	-15.8306	-15.4092	-15.7365	-15.4206
364	-14.8874	-14.887	-14.8887	-14.7872	-14.869	-14.8672	-14.8972	-14.7298	-14.8987	-14.7648	-14.7439		-15.4796	-15.6753	-15.8823	-15.8138	-15.3981	-15.719	-15.4094
365	-14.8821	-14.8844	-14.8842	-14.7882	-14.8671	-14.8658	-14.894	-14.7358	-14.8943	-14.7645	-14.7447		-15.468	-15.6624	-15.8463	-15.7966	-15.3871	-15.7011	-15.3982
366	-14.8767	-14.8815	-14.8793	-14.7892	-14.8647	-14.8636	-14.8904	-14.742	-14.8905	-14.7634	-14.7462		-15.4565	-15.651	-15.8118	-15.7809	-15.3772	-15.6848	-15.387
367	-14.8717	-14.8785	-14.8742	-14.79	-14.8617	-14.8608	-14.8861	-14.7484	-14.887	-14.7628	-14.7485		-15.4451	-15.6389	-15.7787	-15.7657	-15.3681	-15.6691	-15.376
368	-14.8672	-14.8759	-14.8696	-14.7915	-14.8591	-14.8587	-14.8822	-14.7558	-14.884	-14.7631	-14.7512		-15.4339	-15.626	-15.7468	-15.7506	-15.3592	-15.6536	-15.3653
369	-14.8631	-14.8738	-14.8664	-14.7937	-14.857	-14.857	-14.8788	-14.7641	-14.8814	-14.7637	-14.7548		-15.4229	-15.6124	-15.7161	-15.7354	-15.3494	-15.6381	-15.3549
370	-14.8594	-14.8721	-14.8649	-14.7964	-14.8554	-14.8556	-14.876	-14.7733	-14.8792	-14.7651	-14.7592		-15.412	-15.5984	-15.6863	-15.7199	-15.3382	-15.6223	-15.3449
371	-14.8563	-14.8706	-14.8649	-14.7997	-14.8542	-14.8545	-14.8735	-14.7834	-14.8776	-14.7678	-14.7647		-15.4014	-15.5847	-15.6557	-15.7041	-15.3265	-15.6063	-15.3352
372	-14.8535	-14.8696	-14.8636	-14.8035	-14.8535	-14.854	-14.8716	-14.7944	-14.8765	-14.7713	-14.7711		-15.391	-15.5709	-15.6261	-15.6881	-15.316	-15.5902	-15.3257
373	-14.8511	-14.8691	-14.8623	-14.8081	-14.8534	-14.8539	-14.8702	-14.8067	-14.8759	-14.7754	-14.7784		-15.3806	-15.5574	-15.5975	-15.6724	-15.3064	-15.5745	-15.3164
374	-14.8492	-14.8692	-14.8614	-14.8135	-14.854	-14.8545	-14.8694	-14.8202	-14.8757	-14.7802	-14.7866		-15.3704	-15.5442	-15.5698	-15.6569	-15.2967	-15.559	-15.3072
375	-14.8478	-14.8698	-14.8614	-14.8197	-14.8551	-14.8557	-14.8691	-14.8349	-14.876	-14.7859	-14.7956		-15.3603	-15.5312	-15.5429	-15.6416	-15.2872	-15.5439	-15.2983
376	-14.8468	-14.8709	-14.8623	-14.8266	-14.8568	-14.8574	-14.8693	-14.8508	-14.8768	-14.7924	-14.8057		-15.3504	-15.5182	-15.5168	-15.6268	-15.2781	-15.5293	-15.2895
377	-14.8465	-14.8726	-14.8637	-14.8344	-14.859	-14.8596	-14.8701	-14.8681	-14.8781	-14.8	-14.8168		-15.3406	-15.5053	-15.4914	-15.6121	-15.269	-15.5149	-15.2809
378	-14.8469	-14.8748	-14.8659	-14.8431	-14.8618	-14.8623	-14.8717	-14.8868	-14.88	-14.8085	-14.8288		-15.3311	-15.4928	-15.4667	-15.5975	-15.2603	-15.5006	-15.2723
379	-14.8478	-14.8777	-14.8683	-14.8527	-14.8653	-14.8658	-14.8739	-14.907	-14.8824	-14.8177	-14.8424		-15.3218	-15.4803	-15.4427	-15.5828	-15.2515	-15.4863	-15.2639
380	-14.8493	-14.8811	-14.8712	-14.8632	-14.8695	-14.8701	-14.8767	-14.9287	-14.8854	-14.8279	-14.8569		-15.3126	-15.4679	-15.4194	-15.5682	-15.2428	-15.4723	-15.2556
381	-14.8514	-14.8852	-14.8749	-14.8747	-14.8743	-14.8752	-14.88	-14.9519	-14.889	-14.8385	-14.8728		-15.3037	-15.4557	-15.406	-15.5542	-15.2347	-15.4588	-15.2474
382	-14.8542	-14.8899	-14.8791	-14.8872	-14.88	-14.881	-14.884	-14.9767	-14.8931	-14.8504	-14.8899		-15.295	-15.4438	-15.3929	-15.5407	-15.227	-15.4459	-15.2394
383	-14.8576	-14.8953	-14.8842	-14.9008	-14.8864	-14.8875	-14.8887	-15.0031	-14.8977	-14.8637	-14.9084		-15.2865	-15.4321	-15.3799	-15.5277	-15.2193	-15.4336	-15.2315
384	-14.8616	-14.9013	-14.8901	-14.9154	-14.8934	-14.8947	-14.8941	-15.0311	-14.9029	-14.878	-14.928		-15.2783	-15.421	-15.3671	-15.5148	-15.2116	-15.4214	-15.224
385	-14.8664	-14.9079	-14.8968	-14.9311	-14.9011	-14.9026	-14.9002	-15.0607	-14.9088	-14.8936	-14.9493		-15.2702	-15.4103	-15.3546	-15.5021	-15.2045	-15.4094	-15.2168
386	-14.8719	-14.9153	-14.9041	-14.948	-14.9096	-14.9114	-14.907	-15.092	-14.9154	-14.9108	-14.9723		-15.2623	-15.3994	-15.3423	-15.4899	-15.1973	-15.3979	-15.2098
387	-14.8782	-14.9235	-14.9122	-14.9661	-14.919	-14.9209	-14.9145	-15.1251	-14.9227	-14.9294	-14.9968		-15.2547	-15.3891	-15.3302	-15.4779	-15.1905	-15.3869	-15.203
388	-14.8851	-14.9324	-14.9206	-14.9856	-14.9292	-14.9313	-14.9229	-15.1599	-14.9306	-14.9491	-15.0228		-15.2474	-15.3789	-15.3184	-15.4662	-15.184	-15.376	-15.1966
389	-14.8926	-14.9422	-14.9301	-15.0064	-14.9403	-14.9426	-14.932	-15.1964	-14.9395	-14.9701	-15.0504		-15.2403	-15.3689	-15.3068	-15.4548	-15.1779	-15.3655	-15.1905
390	-14.9011	-14.9528	-14.9408	-15.0285	-14.9523	-14.9548	-14.9419	-15.2345	-14.9491	-14.9927	-15.0797		-15.2335	-15.3593	-15.2954	-15.4441	-15.1723	-15.3558	-15.1847
391	-14.9104	-14.9642	-14.9526	-15.052	-14.9653	-14.9679	-14.9527	-15.2742	-14.9593	-15.0169	-15.1106		-15.227	-15.3501	-15.287	-15.4338	-15.167	-15.3465	-15.1792
392	-14.9205	-14.9767	-14.9651	-15.0771	-14.9794	-14.9822	-14.9645	-15.3156	-14.9704	-15.0429	-15.1431		-15.2207	-15.3411	-15.2787	-15.4239	-15.162	-15.3376	-15.1741
393	-14.9315	-14.9901	-14.9783	-15.1037	-14.9945	-14.9975	-14.9772	-15.3587	-14.9824	-15.0703	-15.1771		-15.2147	-15.3325	-15.2707	-15.4144	-15.1572	-15.3291	-15.1693
394	-14.9435	-15.0045	-14.9927	-15.1318	-15.0107	-15.0138	-14.9908	-15.4032	-14.9953	-15.099	-15.2128		-15.2091	-15.3242	-15.263	-15.4049	-15.1525	-15.3207	-15.1648
395	-14.9565	-15.02	-15.0084	-15.1615	-15.0281	-15.0314	-15.0054	-15.4491	-15.0092	-15.1292	-15.2502		-15.2038	-15.316	-15.2554	-15.3958	-15.1484	-15.3127	-15.1607
396	-14.9705	-15.0365	-15.0248	-15.1927	-15.0466	-15.0502	-15.021	-15.4964	-15.0241	-15.1612	-15.2891		-15.199	-15.3079	-15.2481	-15.3871	-15.1442	-15.3052	-15.1569
397	-14.9856	-15.054	-15.0424	-15.2254	-15.0663	-15.07	-15.0377	-15.5449	-15.04	-15.1949	-15.3296		-15.1946	-15.3004	-15.241	-15.3787	-15.1405	-15.298	-15.1534
398	-15.0016	-15.0727	-15.0611	-15.2597	-15.0872	-15.0911	-15.0555	-15.5947	-15.057	-15.2299	-15.3713		-15.1905	-15.2929	-15.2342	-15.3708	-15.1374	-15.2912	-15.1503
399	-15.0189	-15.0927	-15.0815	-15.2957	-15.1094	-15.1136	-15.0744	-15.6457	-15.0749	-15.2665	-15.4147		-15.1867	-15.2856	-15.2277	-15.3633	-15.1346	-15.285	-15.1475
400	-15.0373	-15.1139	-15.1032	-15.3331	-15.1332	-15.1374	-15.0945	-15.6977	-15.0938	-15.3044	-15.4595		-15.1832	-15.279	-15.2214	-15.3561	-15.132	-15.2791	-15.145
401	-15.0569	-15.1363	-15.1259	-15.3721	-15.1582	-15.1626	-15.1157	-15.7507	-15.114	-15.344	-15.5054		-15.18	-15.2728	-15.2153	-15.3493	-15.1296	-15.2735	-15.1428
402	-15.0776	-15.1598	-15.1497	-15.4124	-15.1844	-15.1892	-15.1383	-15.8044	-15.1356	-15.385	-15.5527		-15.1773	-15.2668	-15.2094	-15.343	-15.1277	-15.2685	-15.1411
403	-15.0997	-15.1846	-15.1752	-15.4541	-15.212	-15.2169	-15.162	-15.8589	-15.1583	-15.4274	-15.6011		-15.1749	-15.2611	-15.2038	-15.3369	-15.1261	-15.2637	-15.1396
404	-15.123	-15.2108	-15.2024	-15.4972	-15.241	-15.2459	-15.1871	-15.9141	-15.1824	-15.4712	-15.6507		-15.1728	-15.2556	-15.1986	-15.3311	-15.1249	-15.2593	-15.1386
405	-15.1475	-15.2383	-15.2304	-15.5416	-15.2713	-15.2765	-15.2134	-15.97	-15.2076	-15.5164	-15.7013		-15.1712	-15.2505	-15.1936	-15.3258	-15.1242	-15.2554	-15.138
406	-15.1733	-15.2671	-15.2595	-15.5873	-15.303	-15.3084	-15.2409	-16.0264	-15.2342	-15.5627	-15.7527		-15.1698	-15.2457	-15.1889	-15.3208	-15.1242	-15.2518	-15.1376
407	-15.2005	-15.2974	-15.2904	-15.6342	-15.3363	-15.3418	-15.2698	-16.0834	-15.262	-15.6099	-15.8051		-15.1688	-15.2415	-15.1846	-15.3159	-15.1248	-15.2484	-15.1378
408	-15.229	-15.329	-15.3226	-15.6821	-15.371	-15.3765	-15.3	-16.1408	-15.2911	-15.6582	-15.8581		-15.1682	-15.2377	-15.1806	-15.3114	-15.1258	-15.2454	-15.1384
409	-15.2589	-15.3618	-15.3565	-15.731	-15.407	-15.4125	-15.3314	-16.1984	-15.3216	-15.7076	-15.9119		-15.1679	-15.2342	-15.177	-15.3072	-15.127	-15.2427	-15.1395
410	-15.2901	-15.3958	-15.3916	-15.7807	-15.4443	-15.45	-15.3639	-16.2561	-15.3534	-15.7578	-15.9662		-15.168	-15.2312	-15.1738	-15.3031	-15.1286	-15.2402	-15.1412
411	-15.3228	-15.431	-15.4279	-15.8311	-15.4829	-15.4887	-15.3978	-16.314	-15.3867	-15.8093	-16.0209		-15.1685	-15.2284	-15.172	-15.2992	-15.1308	-15.2379	-15.1435
412	-15.3568	-15.4675	-15.4652	-15.8823	-15.5228	-15.5286	-15.4328	-16.372	-15.4212	-15.8615	-16.0761		-15.1694	-15.2256	-15.1707	-15.2955	-15.1337	-15.2359	-15.1463
413	-15.3921	-15.5054	-15.5038	-15.9343	-15.564	-15.5698	-15.4689	-16.4302	-15.4569	-15.9142	-16.1317		-15.1708	-15.2236	-15.1699	-15.2919	-15.1372	-15.234	-15.1496
414	-15.4288	-15.5443	-15.5437	-15.9868	-15.6063	-15.6123	-15.506	-16.4884	-15.4938	-15.9677	-16.1878		-15.1726	-15.2219	-15.1694	-15.2885	-15.1413	-15.2324	-15.1533
415	-15.4668	-15.5843	-15.5847	-16.0397	-15.6499	-15.6559	-15.5443	-16.5465	-15.5321	-16.0214	-16.244		-15.1746	-15.2206	-15.1693	-15.2853	-15.1461	-15.2309	-15.1575
416	-15.5061	-15.6253	-15.6273	-16.0929	-15.6945	-15.7006	-15.5835	-16.6044	-15.5715	-16.0754	-16.3004		-15.177	-15.2198	-15.1697	-15.2822	-15.1514	-15.2296	-15.162
417	-15.5466	-15.6673	-15.6708	-16.1466	-15.7401	-15.7462	-15.6237	-16.6623	-15.6121	-16.1299	-16.357		-15.1797	-15.2193	-15.1704	-15.2793	-15.1569	-15.2286	-15.1669
418	-15.5885	-15.7102	-15.7155	-16.2004	-15.7867	-15.7928	-15.6649	-16.7199	-15.6537	-16.1848	-16.4135		-15.1825	-15.2192	-15.1715	-15.2767	-15.1629	-15.2279	-15.172
419	-15.6315	-15.754	-15.7611	-16.2545	-15.8341	-15.8405	-15.7069	-16.7773	-15.6964	-16.2398	-16.4702		-15.1855	-15.2191	-15.1728	-15.2742	-15.1694	-15.2272	-15.1773
420	-15.6756	-15.7987	-15.8075	-16.3088	-15.8824	-15.889	-15.7497	-16.8346	-15.7402	-16.2951	-16.5269		-15.1887	-15.2193	-15.1745	-15.2714	-15.1765	-15.2263	-15.1828
421	-15.7207	-15.8442	-15.8547	-16.3633	-15.9314	-15.9383	-15.7933	-16.8918	-15.785	-16.3506	-16.5836		-15.1919	-15.2197	-15.1757	-15.2684	-15.1839	-15.2251	-15.1884
422	-15.7667	-15.8904	-15.9026	-16.4178	-15.9811	-15.9882	-15.8378	-16.9486	-15.8306	-16.4062	-16.6403		-15.1952	-15.22	-15.177	-15.2655	-15.1915	-15.2239	-15.194
423	-15.8138	-15.9374	-15.9518	-16.4725	-16.0314	-16.0387	-15.883	-17.0054	-15.8771	-16.4617	-16.6969		-15.1984	-15.2204	-15.1784	-15.2623	-15.1991	-15.2224	-15.1996
424	-15.8616	-15.9851	-16.0019	-16.5273	-16.0824	-16.0897	-15.9291	-17.0619	-15.9243	-16.5172	-16.7533		-15.2016	-15.2207	-15.1798	-15.2593	-15.2067	-15.2208	-15.2051
425	-15.9102	-16.0335	-16.0524	-16.5822	-16.1339	-16.1413	-15.9759	-17.1183	-15.9725	-16.5728	-16.8096		-15.2045	-15.2211	-15.181	-15.2562	-15.2141	-15.2191	-15.2105
426	-15.9596	-16.0825	-16.1033	-16.6372	-16.1859	-16.1935	-16.0233	-17.1746	-16.0212	-16.6285	-16.8658		-15.2072	-15.2213	-15.1821	-15.253	-15.2212	-15.2171	-15.2156
427	-16.0095	-16.1321	-16.1546	-16.6923	-16.2384	-16.2461	-16.0714	-17.2309	-16.0706	-16.6844	-16.9222		-15.2095	-15.2211	-15.183	-15.2495	-15.2279	-15.2146	-15.2203
428	-16.06	-16.1822	-16.2063	-16.7475	-16.2912	-16.2991	-16.12	-17.2871	-16.1207	-16.7404	-16.9787		-15.2113	-15.2205	-15.1835	-15.2459	-15.2341	-15.2119	-15.2244
429	-16.111	-16.2329	-16.2581	-16.8031	-16.3444	-16.3524	-16.1692	-17.3437	-16.1713	-16.7966	-17.0359		-15.2127	-15.2195	-15.1837	-15.2422	-15.2395	-15.2087	-15.2277
430	-16.1625	-16.2843	-16.3103	-16.8592	-16.3981	-16.4061	-16.2191	-17.401	-16.2227	-16.8532	-17.0943		-15.2135	-15.2181	-15.1835	-15.2383	-15.2438	-15.2053	-15.2303
431	-16.2146	-16.3361	-16.3632	-16.9162	-16.4523	-16.4606	-16.2697	-17.4594	-16.2747	-16.9104	-17.1532		-15.2137	-15.2163	-15.1835	-15.2344	-15.2473	-15.2016	-15.232
432	-16.2673	-16.3889	-16.4172	-16.9743	-16.5073	-16.5159	-16.3211	-17.5172	-16.3276	-16.9684	-17.2042		-15.2132	-15.2141	-15.1831	-15.2304	-15.2496	-15.1977	-15.2328
433	-16.3209	-16.4427	-16.4723	-17.031	-16.5632	-16.5724	-16.3736	-17.5613	-16.3815	-17.0267	-17.2118		-15.212	-15.2115	-15.1822	-15.2265	-15.2511	-15.1937	-15.2326
434	-16.3753	-16.4975	-16.528	-17.0729	-16.6199	-16.6292	-16.4271	-17.5492	-16.4366	-17.0802	-17.1203		-15.2102	-15.2086	-15.1809	-15.2226	-15.2517	-15.1895	-15.2315
435	-16.4307	-16.5529	-16.5816	-17.0636	-16.6755	-16.6813	-16.4811	-17.4377	-16.4917	-17.109	-16.9463		-15.2077	-15.2053	-15.1792	-15.2185	-15.251	-15.185	-15.2293
436	-16.4859	-16.605	-16.6242	-16.9691	-16.721	-16.7123	-16.5329	-17.261	-16.5414	-17.0735	-16.7518		-15.2047	-15.2019	-15.1771	-15.2144	-15.2494	-15.1804	-15.2262
437	-16.5367	-16.6425	-16.6325	-16.8157	-16.7345	-16.6915	-16.5725	-17.0725	-16.5704	-16.9603	-16.5655		-15.2011	-15.1982	-15.1748	-15.2102	-15.2469	-15.1756	-15.2224
438	-16.5714	-16.642	-16.5811	-16.6487	-16.6887	-16.604	-16.5785	-16.8934	-16.553	-16.8071	-16.3937		-15.1972	-15.1942	-15.1722	-15.2063	-15.2434	-15.1711	-15.2179
439	-16.5686	-16.5844	-16.4757	-16.4884	-16.5861	-16.4754	-16.5301	-16.7281	-16.4771	-16.6489	-16.237		-15.1929	-15.1903	-15.1693	-15.2025	-15.2388	-15.1667	-15.2129
440	-16.5139	-16.4808	-16.3469	-16.34	-16.4572	-16.337	-16.4336	-16.5765	-16.3632	-16.4989	-16.0942		-15.1883	-15.1863	-15.1663	-15.1986	-15.2337	-15.1621	-15.2075
441	-16.4189	-16.3587	-16.2166	-16.2041	-16.3252	-16.2035	-16.3151	-16.4374	-16.2381	-16.3605	-15.964		-15.1836	-15.1826	-15.1655	-15.1947	-15.2281	-15.1575	-15.2017
442	-16.3073	-16.2361	-16.0933	-16.0799	-16.1999	-16.0794	-16.194	-16.31	-16.116	-16.2335	-15.8455		-15.1787	-15.179	-15.1646	-15.191	-15.2222	-15.1532	-15.1958
443	-16.1947	-16.1203	-15.9791	-15.9664	-16.084	-15.9657	-16.0788	-16.1931	-16.002	-16.1174	-15.7376		-15.1738	-15.175	-15.1637	-15.1875	-15.2165	-15.1491	-15.1896
444	-16.0877	-16.0132	-15.8745	-15.8627	-15.9777	-15.8618	-15.972	-16.0858	-15.8971	-16.0109	-15.6395		-15.169	-15.1715	-15.1627	-15.1841	-15.2103	-15.1452	-15.1835
445	-15.9885	-15.9148	-15.7791	-15.768	-15.8805	-15.767	-15.8739	-15.9874	-15.8011	-15.9133	-15.5504		-15.1643	-15.1681	-15.1619	-15.1809	-15.2041	-15.1415	-15.1775
446	-15.8973	-15.8248	-15.6925	-15.6816	-15.7915	-15.6805	-15.7841	-15.8969	-15.7133	-15.8241	-15.4695		-15.1597	-15.1648	-15.1611	-15.178	-15.1978	-15.1381	-15.1716
447	-15.8137	-15.7424	-15.6134	-15.6027	-15.7102	-15.6017	-15.702	-15.814	-15.6332	-15.7425	-15.3961		-15.1554	-15.1617	-15.1604	-15.1751	-15.1914	-15.135	-15.1661
448	-15.7371	-15.6671	-15.5415	-15.5308	-15.6359	-15.53	-15.6271	-15.738	-15.5602	-15.6676	-15.3297		-15.1513	-15.1589	-15.1599	-15.1724	-15.1852	-15.1321	-15.1607
449	-15.6669	-15.5984	-15.476	-15.4655	-15.5679	-15.4648	-15.5588	-15.6683	-15.4938	-15.5991	-15.2699		-15.1475	-15.1565	-15.1595	-15.1699	-15.1793	-15.1294	-15.1558
450	-15.6027	-15.5356	-15.4164	-15.406	-15.506	-15.4055	-15.4965	-15.6045	-15.4336	-15.5363	-15.2162		-15.144	-15.1541	-15.1593	-15.1675	-15.1738	-15.127	-15.1512
451	-15.5439	-15.4782	-15.3619	-15.3519	-15.4495	-15.3518	-15.4396	-15.5459	-15.3788	-15.4789	-15.1681		-15.1408	-15.1517	-15.1563	-15.1654	-15.1689	-15.125	-15.147
452	-15.4902	-15.4259	-15.3122	-15.3029	-15.3981	-15.3031	-15.388	-15.4923	-15.329	-15.4265	-15.1251		-15.138	-15.1494	-15.1536	-15.1635	-15.1643	-15.1233	-15.1433
453	-15.4411	-15.3782	-15.2679	-15.2586	-15.3513	-15.259	-15.3411	-15.4432	-15.2839	-15.3785	-15.0869		-15.1355	-15.1474	-15.1511	-15.1618	-15.1601	-15.1219	-15.14
454	-15.3963	-15.3348	-15.228	-15.2186	-15.3087	-15.2193	-15.2985	-15.3984	-15.2431	-15.3351	-15.0531		-15.1335	-15.146	-15.1488	-15.1605	-15.1558	-15.121	-15.1371
455	-15.3554	-15.2953	-15.192	-15.1826	-15.2701	-15.1835	-15.2598	-15.3574	-15.2063	-15.2958	-15.0237		-15.1318	-15.1447	-15.1468	-15.1595	-15.1522	-15.1206	-15.1345
456	-15.3182	-15.2595	-15.1595	-15.1504	-15.2351	-15.1514	-15.225	-15.3202	-15.1733	-15.2602	-14.9981		-15.1306	-15.1435	-15.1452	-15.1586	-15.1488	-15.1203	-15.1324
457	-15.2843	-15.2272	-15.1305	-15.1216	-15.2036	-15.1227	-15.1937	-15.2863	-15.1439	-15.2278	-14.9761		-15.1296	-15.1428	-15.1438	-15.1578	-15.1463	-15.1204	-15.1307
458	-15.2535	-15.1981	-15.1051	-15.0961	-15.1752	-15.0973	-15.1655	-15.2555	-15.1176	-15.1987	-14.9573		-15.129	-15.1421	-15.1427	-15.1574	-15.1442	-15.1209	-15.1295
459	-15.2255	-15.1719	-15.0829	-15.0736	-15.1498	-15.0747	-15.1402	-15.2276	-15.0943	-15.1727	-14.9416		-15.1287	-15.1417	-15.142	-15.1572	-15.1424	-15.1218	-15.1287
460	-15.2004	-15.1482	-15.0628	-15.0538	-15.1272	-15.0548	-15.1176	-15.2023	-15.0736	-15.1492	-14.9289		-15.1287	-15.1414	-15.1416	-15.1571	-15.1414	-15.1229	-15.1285
461	-15.1777	-15.1272	-15.0445	-15.0365	-15.1071	-15.0376	-15.0976	-15.1795	-15.0556	-15.1283	-14.9188		-15.129	-15.1417	-15.1415	-15.1573	-15.141	-15.1243	-15.1287
462	-15.1574	-15.1086	-15.0289	-15.0218	-15.0892	-15.0228	-15.0801	-15.159	-15.0399	-15.1096	-14.9114		-15.1297	-15.143	-15.1418	-15.1578	-15.1414	-15.1263	-15.1295
463	-15.1393	-15.0921	-15.0163	-15.0093	-15.0735	-15.0102	-15.0647	-15.1408	-15.0265	-15.0931	-14.9063		-15.1309	-15.1443	-15.1424	-15.1587	-15.1421	-15.1288	-15.1307
464	-15.123	-15.0778	-15.0058	-14.999	-15.0601	-14.9997	-15.0514	-15.1245	-15.0153	-15.0787	-14.9034		-15.1328	-15.1459	-15.1435	-15.1598	-15.1429	-15.1316	-15.1326
465	-15.1087	-15.0653	-14.9971	-14.9907	-15.0485	-14.9913	-15.0401	-15.1102	-15.006	-15.0662	-14.9026		-15.1354	-15.1478	-15.1449	-15.161	-15.1442	-15.1346	-15.135
466	-15.0962	-15.0547	-14.9901	-14.9842	-15.0386	-14.9847	-15.0306	-15.0976	-14.9986	-15.0553	-14.9037		-15.1386	-15.1503	-15.1467	-15.1624	-15.1461	-15.1379	-15.1381
467	-15.0852	-15.0458	-14.9847	-14.9795	-15.0305	-14.9798	-15.0228	-15.0867	-14.9929	-15.0463	-14.9067		-15.1426	-15.1533	-15.1489	-15.1642	-15.1488	-15.1417	-15.1417
468	-15.0759	-15.0384	-14.9808	-14.9764	-15.024	-14.9767	-15.0166	-15.0773	-14.9889	-15.0389	-14.9115		-15.1471	-15.1569	-15.1515	-15.1662	-15.1519	-15.1459	-15.1458
469	-15.0681	-15.0325	-14.9786	-14.9749	-15.019	-14.9752	-15.0119	-15.0694	-14.9864	-15.0329	-14.9182		-15.1521	-15.1606	-15.1545	-15.1684	-15.1554	-15.1505	-15.1505
470	-15.0617	-15.0281	-14.9779	-14.9748	-15.0154	-14.9751	-15.0088	-15.0628	-14.9854	-15.0284	-14.9267		-15.1576	-15.1648	-15.1579	-15.1712	-15.1596	-15.1557	-15.1557
471	-15.0565	-15.025	-14.9791	-14.9763	-15.0132	-14.9765	-15.0071	-15.0576	-14.9859	-15.0253	-14.9367		-15.1635	-15.1692	-15.163	-15.1744	-15.1638	-15.1614	-15.1614
472	-15.0526	-15.0232	-14.9821	-14.979	-15.0123	-14.9793	-15.0066	-15.0537	-14.9876	-15.0236	-14.9483		-15.17	-15.1737	-15.1684	-15.1778	-15.1684	-15.1674	-15.1677
473	-15.0498	-15.0225	-14.9863	-14.9829	-15.0126	-14.9833	-15.0073	-15.0508	-14.9906	-15.0231	-14.9614		-15.177	-15.1784	-15.1743	-15.1815	-15.1732	-15.1739	-15.1747
474	-15.0481	-15.0231	-14.9907	-14.9881	-15.0141	-14.9885	-15.0092	-15.0491	-14.9948	-15.0238	-14.9759		-15.1844	-15.1839	-15.1807	-15.1856	-15.1788	-15.1808	-15.1824
475	-15.0475	-15.0247	-14.9958	-14.9945	-15.0167	-14.9949	-15.0123	-15.0485	-15.0002	-15.0252	-14.9919		-15.1924	-15.1899	-15.1875	-15.19	-15.1854	-15.1882	-15.1907
476	-15.0478	-15.0273	-15.0018	-15.002	-15.0203	-15.0024	-15.0165	-15.0488	-15.0067	-15.0276	-15.0091		-15.201	-15.1962	-15.1947	-15.1949	-15.1925	-15.1961	-15.1994
477	-15.0492	-15.031	-15.0095	-15.0105	-15.025	-15.011	-15.0216	-15.0502	-15.0142	-15.0311	-15.0277		-15.2101	-15.2027	-15.2024	-15.2002	-15.1998	-15.2046	-15.2086
478	-15.0516	-15.0355	-15.0188	-15.02	-15.0307	-15.0209	-15.0278	-15.0523	-15.0227	-15.0356	-15.0476		-15.2197	-15.2098	-15.2106	-15.2058	-15.2076	-15.2135	-15.2182
479	-15.0549	-15.041	-15.0288	-15.0305	-15.0374	-15.0316	-15.0348	-15.0554	-15.032	-15.0411	-15.0688		-15.2295	-15.2171	-15.2192	-15.2119	-15.2157	-15.2229	-15.228
480	-15.0591	-15.0474	-15.0393	-15.042	-15.0449	-15.0433	-15.0428	-15.0594	-15.0422	-15.0476	-15.0912		-15.2395	-15.2251	-15.2283	-15.2183	-15.2243	-15.2327	-15.2382
481	-15.0643	-15.0547	-15.051	-15.0545	-15.0532	-15.0559	-15.0516	-15.0643	-15.0533	-15.0546	-15.1145		-15.2497	-15.2335	-15.2378	-15.2249	-15.2335	-15.2428	-15.2487
482	-15.0702	-15.0627	-15.0636	-15.0678	-15.0624	-15.0694	-15.0613	-15.0698	-15.0652	-15.0624	-15.1389		-15.26	-15.243	-15.2479	-15.232	-15.2434	-15.2535	-15.2595
483	-15.0769	-15.0715	-15.0772	-15.082	-15.0725	-15.0837	-15.0717	-15.0761	-15.0779	-15.0711	-15.1644		-15.2706	-15.253	-15.2583	-15.2397	-15.2537	-15.2648	-15.2705
484	-15.0843	-15.0811	-15.0922	-15.0971	-15.0834	-15.099	-15.0829	-15.0832	-15.0914	-15.0804	-15.1909		-15.2817	-15.2631	-15.2693	-15.2477	-15.2643	-15.2765	-15.2817
485	-15.0925	-15.0914	-15.1081	-15.1129	-15.0949	-15.115	-15.0949	-15.0909	-15.1057	-15.0904	-15.2182		-15.2932	-15.2736	-15.2807	-15.2561	-15.2755	-15.2888	-15.293
486	-15.1015	-15.1024	-15.1243	-15.1296	-15.1072	-15.1318	-15.1075	-15.0993	-15.1206	-15.1012	-15.2464		-15.3051	-15.2845	-15.2926	-15.2649	-15.2873	-15.3015	-15.3046
487	-15.1111	-15.1141	-15.1414	-15.1471	-15.1201	-15.1494	-15.1208	-15.1084	-15.1362	-15.1129	-15.2758		-15.3175	-15.2961	-15.305	-15.2741	-15.2998	-15.3146	-15.3167
488	-15.1213	-15.1264	-15.16	-15.1653	-15.1337	-15.1677	-15.1348	-15.1181	-15.1526	-15.1252	-15.306		-15.3303	-15.3084	-15.3178	-15.2836	-15.3126	-15.3281	-15.3294
489	-15.132	-15.1395	-15.1799	-15.1844	-15.148	-15.1867	-15.1496	-15.1285	-15.1699	-15.1381	-15.3369		-15.3437	-15.3207	-15.3312	-15.2936	-15.3257	-15.3422	-15.343
490	-15.1431	-15.1531	-15.2002	-15.2042	-15.1628	-15.2063	-15.1651	-15.1394	-15.1879	-15.1516	-15.3685		-15.3576	-15.3338	-15.345	-15.3041	-15.3393	-15.3569	-15.3573
491	-15.1548	-15.1674	-15.2216	-15.2249	-15.1783	-15.2266	-15.1812	-15.151	-15.2068	-15.1658	-15.4007		-15.372	-15.3473	-15.3575	-15.315	-15.3535	-15.372	-15.3725
492	-15.1668	-15.1823	-15.2436	-15.2463	-15.1945	-15.2475	-15.1979	-15.1633	-15.2265	-15.1808	-15.4341		-15.3871	-15.3609	-15.3704	-15.3262	-15.3683	-15.3875	-15.3884
493	-15.1794	-15.198	-15.2663	-15.2688	-15.2112	-15.2692	-15.2154	-15.1763	-15.247	-15.1965	-15.4684		-15.4031	-15.3751	-15.3839	-15.3378	-15.3833	-15.4034	-15.4051
494	-15.1926	-15.2143	-15.2905	-15.292	-15.2285	-15.2916	-15.2335	-15.1899	-15.2684	-15.2128	-15.5035		-15.4198	-15.3899	-15.3979	-15.3497	-15.399	-15.4198	-15.4227
495	-15.2062	-15.2313	-15.3156	-15.3162	-15.2464	-15.3147	-15.2523	-15.2043	-15.2905	-15.2299	-15.5393		-15.4373	-15.4052	-15.4124	-15.3621	-15.4156	-15.4367	-15.4411
496	-15.2202	-15.2489	-15.342	-15.3414	-15.265	-15.3385	-15.2718	-15.2193	-15.3135	-15.2477	-15.576		-15.4556	-15.4217	-15.4275	-15.3749	-15.4324	-15.4541	-15.4605
497	-15.2348	-15.2673	-15.3695	-15.3676	-15.2842	-15.363	-15.292	-15.2352	-15.3373	-15.266	-15.6137		-15.4746	-15.4388	-15.4432	-15.3881	-15.4496	-15.472	-15.481
498	-15.25	-15.2865	-15.3975	-15.3949	-15.3041	-15.3882	-15.3129	-15.2519	-15.3619	-15.2849	-15.6521		-15.4942	-15.4564	-15.4596	-15.402	-15.4672	-15.4906	-15.5023
499	-15.2658	-15.3065	-15.4248	-15.4233	-15.3246	-15.4142	-15.3345	-15.2695	-15.3873	-15.3045	-15.6918		-15.5143	-15.475	-15.4768	-15.4163	-15.4855	-15.5098	-15.5245
500	-15.2821	-15.3275	-15.4494	-15.4529	-15.3458	-15.4409	-15.3567	-15.288	-15.4134	-15.3247	-15.7326		-15.535	-15.4948	-15.4951	-15.4309	-15.5046	-15.5295	-15.5475
501	-15.2991	-15.3494	-15.4715	-15.4835	-15.3678	-15.4685	-15.3797	-15.3073	-15.4403	-15.3457	-15.7745		-15.5562	-15.5156	-15.5191	-15.4459	-15.5246	-15.5498	-15.5712
502	-15.3168	-15.3724	-15.4888	-15.515	-15.3903	-15.497	-15.4036	-15.3275	-15.4681	-15.3672	-15.8172		-15.5781	-15.5373	-15.5444	-15.4617	-15.5452	-15.5711	-15.5956
503	-15.335	-15.3964	-15.4983	-15.5467	-15.4136	-15.5265	-15.4285	-15.3483	-15.4966	-15.3894	-15.8601		-15.6005	-15.5599	-15.571	-15.4783	-15.5665	-15.5935	-15.6201
504	-15.354	-15.4215	-15.4992	-15.5781	-15.4377	-15.5571	-15.4546	-15.3696	-15.5261	-15.4124	-15.9021		-15.6235	-15.5829	-15.5986	-15.4957	-15.5889	-15.617	-15.6441
505	-15.3737	-15.4474	-15.4911	-15.6077	-15.4627	-15.589	-15.4821	-15.3911	-15.5567	-15.4363	-15.9406		-15.6471	-15.6049	-15.6264	-15.514	-15.6122	-15.6417	-15.666
506	-15.3943	-15.4741	-15.4748	-15.6337	-15.4885	-15.6223	-15.5111	-15.4121	-15.5884	-15.461	-15.9719		-15.6714	-15.6247	-15.6525	-15.5336	-15.6363	-15.6679	-15.6842
507	-15.4159	-15.5006	-15.452	-15.6536	-15.5154	-15.6572	-15.5417	-15.432	-15.6214	-15.487	-15.9908		-15.6964	-15.6397	-15.6739	-15.5544	-15.6611	-15.6952	-15.6962
508	-15.4384	-15.526	-15.425	-15.6645	-15.5435	-15.6933	-15.5733	-15.4496	-15.6556	-15.5141	-15.9923		-15.7223	-15.6475	-15.6864	-15.5766	-15.6862	-15.7231	-15.6995
509	-15.4621	-15.5484	-15.3959	-15.6644	-15.573	-15.73	-15.6043	-15.4637	-15.6908	-15.5424	-15.9745		-15.7493	-15.6458	-15.6858	-15.5997	-15.7113	-15.75	-15.6921
510	-15.4871	-15.5656	-15.3657	-15.6526	-15.6039	-15.7656	-15.6311	-15.4728	-15.7257	-15.5717	-15.9394		-15.7776	-15.6332	-15.67	-15.6228	-15.7351	-15.7732	-15.6738
511	-15.5133	-15.5748	-15.3364	-15.6302	-15.6358	-15.7961	-15.6481	-15.4759	-15.7585	-15.6016	-15.8926		-15.8071	-15.6101	-15.637	-15.6431	-15.7561	-15.7881	-15.6459
512	-15.5404	-15.5739	-15.3076	-15.5999	-15.6682	-15.8155	-15.6485	-15.4723	-15.785	-15.6313	-15.8397		-15.8378	-15.5786	-15.5941	-15.6568	-15.7721	-15.7891	-15.6109
513	-15.5677	-15.5621	-15.28	-15.5645	-15.6995	-15.8163	-15.628	-15.4619	-15.7997	-15.6595	-15.7849		-15.8688	-15.5419	-15.546	-15.6584	-15.7813	-15.772	-15.5714
514	-15.5937	-15.5402	-15.2546	-15.5266	-15.7265	-15.7941	-15.5886	-15.4455	-15.7971	-15.6835	-15.7306		-15.8985	-15.5026	-15.4965	-15.6441	-15.7815	-15.7372	-15.53
515	-15.6157	-15.5105	-15.2315	-15.488	-15.7445	-15.7511	-15.5369	-15.4243	-15.7745	-15.6997	-15.6779		-15.9236	-15.4623	-15.4483	-15.6134	-15.7709	-15.6892	-15.4887
516	-15.6298	-15.4759	-15.2102	-15.4501	-15.7478	-15.6944	-15.4799	-15.3997	-15.7346	-15.7047	-15.6279		-15.9389	-15.4231	-15.4028	-15.5699	-15.7499	-15.6339	-15.4486
517	-15.6317	-15.4388	-15.1903	-15.4136	-15.7326	-15.6319	-15.4228	-15.3732	-15.6833	-15.6956	-15.5806		-15.9382	-15.3856	-15.3607	-15.5191	-15.7201	-15.5764	-15.4104
518	-15.6187	-15.4013	-15.173	-15.379	-15.6992	-15.5687	-15.3686	-15.3458	-15.6266	-15.6726	-15.5362		-15.9175	-15.3502	-15.3222	-15.4662	-15.6844	-15.5201	-15.3746
519	-15.5911	-15.3647	-15.1578	-15.3466	-15.6522	-15.5081	-15.3187	-15.3186	-15.5689	-15.6379	-15.4946		-15.8778	-15.3174	-15.2874	-15.4142	-15.645	-15.4666	-15.3413
520	-15.5522	-15.3298	-15.1439	-15.3165	-15.5979	-15.4514	-15.2736	-15.2922	-15.513	-15.5955	-15.4556		-15.8243	-15.2873	-15.2561	-15.3652	-15.6038	-15.4168	-15.3104
521	-15.5066	-15.2971	-15.1314	-15.2885	-15.5413	-15.3992	-15.2333	-15.2669	-15.4601	-15.5494	-15.4197		-15.7637	-15.2597	-15.2276	-15.3199	-15.5624	-15.3709	-15.2817
522	-15.4584	-15.2668	-15.1207	-15.2627	-15.4856	-15.3515	-15.1977	-15.243	-15.4109	-15.5024	-15.3862		-15.7009	-15.2345	-15.2022	-15.2789	-15.5218	-15.3291	-15.2552
523	-15.4106	-15.2389	-15.1119	-15.2389	-15.4326	-15.3082	-15.1664	-15.2207	-15.3655	-15.4564	-15.3552		-15.6392	-15.2119	-15.1797	-15.2422	-15.483	-15.2912	-15.2309
524	-15.3649	-15.2134	-15.1039	-15.2171	-15.3832	-15.269	-15.1392	-15.2	-15.324	-15.4127	-15.3263		-15.5802	-15.1915	-15.1598	-15.2096	-15.446	-15.2572	-15.2089
525	-15.3221	-15.1905	-15.0972	-15.1974	-15.3377	-15.2338	-15.1155	-15.1812	-15.2863	-15.3714	-15.2994		-15.5248	-15.1729	-15.1425	-15.1809	-15.4109	-15.2267	-15.189
526	-15.2826	-15.1699	-15.0922	-15.1796	-15.2962	-15.2023	-15.0951	-15.1642	-15.2521	-15.3334	-15.2746		-15.4731	-15.1569	-15.1274	-15.1563	-15.378	-15.2	-15.1712
527	-15.247	-15.1514	-15.0882	-15.1635	-15.2584	-15.1742	-15.0778	-15.1487	-15.2208	-15.2983	-15.2518		-15.4255	-15.1429	-15.1144	-15.135	-15.3473	-15.1762	-15.1551
528	-15.2152	-15.135	-15.0858	-15.1489	-15.2244	-15.1492	-15.0632	-15.1349	-15.1922	-15.266	-15.2309		-15.3817	-15.1308	-15.1034	-15.1161	-15.3188	-15.1548	-15.1407
529	-15.1866	-15.1205	-15.0835	-15.136	-15.1939	-15.1271	-15.0513	-15.1226	-15.1665	-15.2362	-15.2119		-15.3414	-15.1205	-15.0942	-15.0998	-15.2921	-15.1358	-15.1281
530	-15.1612	-15.1078	-15.0831	-15.1245	-15.1666	-15.1078	-15.0416	-15.1118	-15.1437	-15.2092	-15.1944		-15.3046	-15.1116	-15.0866	-15.0861	-15.2673	-15.1192	-15.1168
531	-15.1387	-15.0969	-15.0843	-15.1145	-15.1423	-15.0909	-15.0341	-15.1024	-15.1233	-15.1848	-15.1785		-15.271	-15.1038	-15.0793	-15.0748	-15.2445	-15.105	-15.107
532	-15.119	-15.0876	-15.0857	-15.1059	-15.1207	-15.0764	-15.0285	-15.0945	-15.1055	-15.1631	-15.1641		-15.2406	-15.0975	-15.0735	-15.0657	-15.2238	-15.093	-15.0987
533	-15.1018	-15.0801	-15.0875	-15.0987	-15.1018	-15.064	-15.0247	-15.088	-15.0899	-15.1439	-15.1512		-15.2133	-15.0928	-15.069	-15.0586	-15.205	-15.0829	-15.0922
534	-15.087	-15.0739	-15.0903	-15.0927	-15.0854	-15.0538	-15.0225	-15.0828	-15.0765	-15.1269	-15.1395		-15.189	-15.0891	-15.0657	-15.0531	-15.1876	-15.0745	-15.0872
535	-15.0745	-15.0692	-15.0943	-15.0879	-15.0712	-15.0454	-15.0219	-15.0788	-15.065	-15.1117	-15.1292		-15.1674	-15.0864	-15.0636	-15.0493	-15.1716	-15.0678	-15.0835
536	-15.064	-15.0657	-15.0992	-15.0843	-15.0591	-15.0389	-15.0228	-15.076	-15.0553	-15.0984	-15.1201		-15.1484	-15.085	-15.0626	-15.0469	-15.1573	-15.0625	-15.0808
537	-15.0555	-15.0634	-15.1044	-15.0817	-15.0491	-15.0339	-15.0249	-15.0742	-15.0473	-15.0871	-15.1126		-15.1315	-15.0845	-15.0626	-15.0453	-15.1445	-15.0581	-15.0789
538	-15.0485	-15.0623	-15.1109	-15.0801	-15.0409	-15.0305	-15.0282	-15.0736	-15.0414	-15.0773	-15.1063		-15.1164	-15.0851	-15.0635	-15.0449	-15.1333	-15.055	-15.078
539	-15.0429	-15.0625	-15.1181	-15.0797	-15.0345	-15.0285	-15.0326	-15.0741	-15.0372	-15.0694	-15.101		-15.1031	-15.0866	-15.0653	-15.0461	-15.1237	-15.0535	-15.0779
540	-15.039	-15.0637	-15.1265	-15.0803	-15.0297	-15.028	-15.0379	-15.0756	-15.0344	-15.0631	-15.0965		-15.0913	-15.0891	-15.068	-15.0484	-15.1153	-15.0533	-15.0787
541	-15.0365	-15.066	-15.1342	-15.0819	-15.0264	-15.0287	-15.0442	-15.0781	-15.033	-15.0581	-15.0933		-15.0811	-15.0924	-15.075	-15.0518	-15.1084	-15.0543	-15.0804
542	-15.0355	-15.0692	-15.1421	-15.0843	-15.0246	-15.0306	-15.0514	-15.0815	-15.0329	-15.0545	-15.0913		-15.0724	-15.0966	-15.0827	-15.0561	-15.1023	-15.0563	-15.0831
543	-15.0359	-15.0733	-15.1516	-15.0876	-15.0242	-15.0336	-15.0594	-15.0858	-15.0339	-15.0521	-15.09		-15.0651	-15.1014	-15.0911	-15.0613	-15.0971	-15.0592	-15.0868
544	-15.0374	-15.0782	-15.1622	-15.0916	-15.0251	-15.0377	-15.0681	-15.0908	-15.0361	-15.0509	-15.0895		-15.0594	-15.1069	-15.1002	-15.0674	-15.0927	-15.0632	-15.0912
545	-15.0401	-15.084	-15.1729	-15.0965	-15.0272	-15.0428	-15.0776	-15.0967	-15.0393	-15.0508	-15.09		-15.055	-15.1131	-15.11	-15.0744	-15.0898	-15.0681	-15.0964
546	-15.044	-15.0905	-15.1843	-15.1022	-15.0305	-15.0489	-15.0877	-15.1035	-15.0435	-15.0521	-15.0913		-15.0518	-15.1203	-15.1204	-15.082	-15.088	-15.0738	-15.1022
547	-15.0488	-15.0978	-15.1965	-15.1086	-15.0349	-15.056	-15.0984	-15.1109	-15.0488	-15.0548	-15.0935		-15.05	-15.128	-15.1315	-15.0903	-15.0869	-15.0802	-15.1091
548	-15.0546	-15.1059	-15.209	-15.1157	-15.0403	-15.0639	-15.1097	-15.1192	-15.0551	-15.0581	-15.0965		-15.0496	-15.1365	-15.1432	-15.0992	-15.0867	-15.0874	-15.1169
549	-15.0613	-15.1147	-15.2216	-15.1237	-15.0468	-15.0725	-15.1217	-15.1282	-15.0623	-15.0623	-15.1002		-15.0506	-15.1455	-15.1556	-15.1086	-15.0874	-15.0953	-15.1257
550	-15.0689	-15.1242	-15.2345	-15.1322	-15.0542	-15.0821	-15.1344	-15.138	-15.0703	-15.0674	-15.1047		-15.0529	-15.1553	-15.1686	-15.119	-15.0889	-15.1041	-15.1352
551	-15.0773	-15.1343	-15.2478	-15.1414	-15.0625	-15.0924	-15.1476	-15.1484	-15.0792	-15.0735	-15.1101		-15.0565	-15.1658	-15.1787	-15.1301	-15.0912	-15.1138	-15.1456
552	-15.0866	-15.1451	-15.2621	-15.1514	-15.0717	-15.1035	-15.1614	-15.1597	-15.0889	-15.0804	-15.1163		-15.0614	-15.1769	-15.1894	-15.1416	-15.0942	-15.1241	-15.1569
553	-15.0965	-15.1565	-15.2774	-15.1619	-15.0817	-15.1153	-15.1758	-15.1716	-15.0994	-15.0883	-15.1229		-15.0671	-15.1888	-15.201	-15.1536	-15.0983	-15.1349	-15.169
554	-15.1073	-15.1685	-15.2932	-15.1731	-15.0925	-15.1278	-15.1908	-15.1844	-15.1107	-15.0969	-15.1303		-15.0737	-15.2014	-15.2133	-15.1662	-15.1034	-15.1464	-15.1821
555	-15.1187	-15.1812	-15.3086	-15.185	-15.1041	-15.141	-15.2064	-15.198	-15.1228	-15.1061	-15.1385		-15.0811	-15.2148	-15.2264	-15.1793	-15.1096	-15.1586	-15.1962
556	-15.1309	-15.1945	-15.3245	-15.1974	-15.1164	-15.1549	-15.2227	-15.2124	-15.1358	-15.116	-15.1476		-15.0893	-15.2292	-15.2405	-15.1929	-15.1163	-15.1715	-15.2112
557	-15.1438	-15.2083	-15.3416	-15.2104	-15.1294	-15.1695	-15.2397	-15.2277	-15.1496	-15.1265	-15.1576		-15.0984	-15.2444	-15.2556	-15.2071	-15.1237	-15.1853	-15.2273
558	-15.1573	-15.2228	-15.3591	-15.224	-15.1432	-15.1847	-15.2577	-15.2439	-15.1643	-15.1377	-15.1681		-15.1083	-15.2604	-15.2716	-15.222	-15.132	-15.1998	-15.2444
559	-15.1717	-15.2378	-15.3774	-15.2383	-15.1577	-15.2008	-15.2767	-15.2611	-15.1799	-15.1497	-15.1795		-15.119	-15.2775	-15.2887	-15.2376	-15.141	-15.2152	-15.2626
560	-15.1867	-15.2536	-15.3974	-15.2531	-15.1728	-15.2175	-15.2966	-15.2795	-15.1964	-15.1625	-15.1917		-15.1306	-15.2954	-15.3069	-15.2541	-15.1506	-15.2318	-15.2819
561	-15.2027	-15.2701	-15.4191	-15.2686	-15.1887	-15.2351	-15.3177	-15.2989	-15.214	-15.176	-15.205		-15.1432	-15.3145	-15.3295	-15.2714	-15.1606	-15.2493	-15.3022
562	-15.2195	-15.2874	-15.4417	-15.2848	-15.2053	-15.2535	-15.34	-15.3196	-15.2329	-15.1904	-15.2194		-15.1567	-15.3345	-15.3531	-15.2894	-15.1715	-15.2678	-15.3236
563	-15.2372	-15.3056	-15.466	-15.3016	-15.2228	-15.2728	-15.3637	-15.3416	-15.2528	-15.2057	-15.2345		-15.1712	-15.3553	-15.3772	-15.3085	-15.183	-15.2874	-15.3458
564	-15.256	-15.3247	-15.4917	-15.3192	-15.2412	-15.2933	-15.3889	-15.3648	-15.2741	-15.222	-15.2507		-15.1868	-15.3767	-15.4017	-15.3288	-15.1953	-15.3084	-15.3686
565	-15.2758	-15.345	-15.5186	-15.3375	-15.2605	-15.315	-15.4155	-15.3892	-15.2967	-15.2392	-15.2681		-15.2033	-15.3984	-15.4259	-15.3505	-15.2081	-15.3307	-15.3915
566	-15.2969	-15.3664	-15.5469	-15.3567	-15.2808	-15.338	-15.4433	-15.4147	-15.3206	-15.2577	-15.2869		-15.2208	-15.42	-15.4489	-15.3734	-15.2212	-15.3541	-15.4139
567	-15.3192	-15.3892	-15.5767	-15.3768	-15.3023	-15.3624	-15.4719	-15.4409	-15.3458	-15.2774	-15.3068		-15.2392	-15.4406	-15.4698	-15.3976	-15.2353	-15.3783	-15.435
568	-15.3428	-15.4135	-15.6055	-15.398	-15.325	-15.3882	-15.5002	-15.4673	-15.3722	-15.2986	-15.3278		-15.2587	-15.4594	-15.4871	-15.4229	-15.2502	-15.403	-15.4537
569	-15.3676	-15.4394	-15.6328	-15.4205	-15.3492	-15.4154	-15.5268	-15.4931	-15.3992	-15.3211	-15.3502		-15.279	-15.4752	-15.4997	-15.4491	-15.2657	-15.4275	-15.4686
570	-15.3935	-15.4667	-15.6561	-15.4442	-15.3748	-15.444	-15.5495	-15.5169	-15.4262	-15.3451	-15.3734		-15.3004	-15.4867	-15.5063	-15.4756	-15.2819	-15.4509	-15.4783
571	-15.4201	-15.4951	-15.6711	-15.4693	-15.4021	-15.4735	-15.5657	-15.5371	-15.4523	-15.3706	-15.3974		-15.3224	-15.493	-15.5038	-15.5014	-15.299	-15.4717	-15.4817
572	-15.4468	-15.5241	-15.6752	-15.4959	-15.4308	-15.5028	-15.5727	-15.5516	-15.4758	-15.3974	-15.4216		-15.3446	-15.4932	-15.4946	-15.525	-15.3169	-15.4882	-15.478
573	-15.4726	-15.5524	-15.6678	-15.5238	-15.4607	-15.5306	-15.5687	-15.5587	-15.4947	-15.4248	-15.4453		-15.3661	-15.4874	-15.4793	-15.5447	-15.3353	-15.4989	-15.4676
574	-15.496	-15.5782	-15.6479	-15.5531	-15.4913	-15.5545	-15.5533	-15.5571	-15.5068	-15.452	-15.4675		-15.386	-15.4758	-15.4593	-15.5583	-15.3548	-15.5024	-15.4513
575	-15.5151	-15.5988	-15.6173	-15.5832	-15.5214	-15.5716	-15.5284	-15.5467	-15.5103	-15.4775	-15.4872		-15.4034	-15.4595	-15.4357	-15.5634	-15.3751	-15.4978	-15.4303
576	-15.5279	-15.611	-15.58	-15.6133	-15.549	-15.5789	-15.4967	-15.5285	-15.5043	-15.4991	-15.5024		-15.4168	-15.4395	-15.4101	-15.5587	-15.3967	-15.4853	-15.4062
577	-15.5323	-15.6119	-15.5395	-15.6419	-15.5715	-15.5743	-15.4611	-15.504	-15.4892	-15.5143	-15.5113		-15.4248	-15.4168	-15.3834	-15.5444	-15.4196	-15.4661	-15.3804
578	-15.5275	-15.6002	-15.4972	-15.6666	-15.5854	-15.5576	-15.4238	-15.4755	-15.4668	-15.5207	-15.5127		-15.4265	-15.3926	-15.3566	-15.5219	-15.4439	-15.442	-15.3538
579	-15.5135	-15.5768	-15.4554	-15.6845	-15.5878	-15.5308	-15.3865	-15.4447	-15.4391	-15.5164	-15.5059		-15.4212	-15.368	-15.3303	-15.4933	-15.4699	-15.4147	-15.3273
580	-15.492	-15.5445	-15.4155	-15.692	-15.5773	-15.497	-15.3503	-15.4131	-15.4085	-15.5015	-15.4915		-15.4093	-15.3437	-15.3049	-15.4609	-15.4973	-15.3858	-15.3016
581	-15.4651	-15.5065	-15.3775	-15.6868	-15.5546	-15.4591	-15.3159	-15.3817	-15.3765	-15.4774	-15.4708		-15.3918	-15.32	-15.28	-15.4267	-15.5259	-15.3563	-15.2771
582	-15.4348	-15.4658	-15.3421	-15.6685	-15.5228	-15.4199	-15.2836	-15.3512	-15.3447	-15.4469	-15.4453		-15.37	-15.2972	-15.2566	-15.3924	-15.5552	-15.3274	-15.254
583	-15.4029	-15.4247	-15.3093	-15.6391	-15.4851	-15.3809	-15.2535	-15.3221	-15.3136	-15.4126	-15.4169		-15.3456	-15.2755	-15.2345	-15.3588	-15.5847	-15.2995	-15.2324
584	-15.3709	-15.3846	-15.2783	-15.6018	-15.4448	-15.3433	-15.2256	-15.2945	-15.284	-15.3767	-15.3871		-15.3198	-15.2548	-15.214	-15.3267	-15.6126	-15.2731	-15.2124
585	-15.3396	-15.3464	-15.2499	-15.5603	-15.4041	-15.3077	-15.2	-15.2687	-15.2561	-15.341	-15.3569		-15.2938	-15.2356	-15.1949	-15.2962	-15.6363	-15.2481	-15.1939
586	-15.3097	-15.3103	-15.2242	-15.517	-15.3644	-15.2744	-15.1766	-15.2446	-15.2301	-15.3064	-15.3276		-15.2681	-15.218	-15.1773	-15.2677	-15.6526	-15.2248	-15.1768
587	-15.2815	-15.2767	-15.2007	-15.4739	-15.3267	-15.2437	-15.1551	-15.2223	-15.2061	-15.2737	-15.299		-15.2433	-15.2018	-15.161	-15.2413	-15.6587	-15.2033	-15.1612
588	-15.255	-15.2457	-15.1791	-15.4323	-15.2912	-15.2153	-15.1357	-15.2018	-15.1841	-15.2433	-15.2718		-15.2196	-15.1873	-15.1461	-15.2168	-15.6522	-15.1834	-15.1468
589	-15.2305	-15.2173	-15.1604	-15.3929	-15.2584	-15.1894	-15.1182	-15.1829	-15.164	-15.2148	-15.2462		-15.1972	-15.1736	-15.1326	-15.1943	-15.633	-15.1652	-15.1336
590	-15.2078	-15.1912	-15.1428	-15.3557	-15.2281	-15.1657	-15.1025	-15.1657	-15.1456	-15.1888	-15.2226		-15.1763	-15.1609	-15.1202	-15.1737	-15.603	-15.1487	-15.1215
591	-15.187	-15.1675	-15.1263	-15.321	-15.2003	-15.1442	-15.0886	-15.15	-15.129	-15.1651	-15.2007		-15.1569	-15.149	-15.1103	-15.1551	-15.5653	-15.1338	-15.1105
592	-15.168	-15.1459	-15.1116	-15.2888	-15.175	-15.1248	-15.0763	-15.1358	-15.114	-15.1435	-15.1807		-15.1391	-15.1381	-15.1015	-15.1382	-15.5236	-15.1204	-15.1006
593	-15.1506	-15.1264	-15.0993	-15.259	-15.152	-15.1073	-15.0656	-15.123	-15.1006	-15.124	-15.1622		-15.1229	-15.1283	-15.0938	-15.1228	-15.4806	-15.1082	-15.0919
594	-15.135	-15.1089	-15.0889	-15.2316	-15.1311	-15.0916	-15.0562	-15.1115	-15.0888	-15.1065	-15.1452		-15.1084	-15.1198	-15.0871	-15.1089	-15.4378	-15.0974	-15.0844
595	-15.1208	-15.0931	-15.0793	-15.2063	-15.1123	-15.0776	-15.0483	-15.1013	-15.0783	-15.0906	-15.1297		-15.0954	-15.1125	-15.0814	-15.0965	-15.3965	-15.0878	-15.0783
596	-15.1082	-15.0791	-15.0703	-15.1831	-15.0954	-15.0653	-15.0416	-15.0922	-15.0693	-15.0765	-15.116		-15.084	-15.106	-15.0767	-15.0855	-15.3574	-15.0795	-15.0733
597	-15.0969	-15.0667	-15.0629	-15.1619	-15.0804	-15.0546	-15.036	-15.0843	-15.0615	-15.0641	-15.1033		-15.074	-15.1005	-15.0729	-15.076	-15.3209	-15.0724	-15.0694
598	-15.087	-15.0559	-15.0565	-15.1426	-15.067	-15.0452	-15.0318	-15.0775	-15.0549	-15.0533	-15.0923		-15.0655	-15.0957	-15.0699	-15.0677	-15.2869	-15.0664	-15.0663
599	-15.0784	-15.0465	-15.0507	-15.125	-15.0553	-15.0372	-15.0286	-15.0717	-15.0494	-15.0439	-15.0827		-15.0581	-15.0916	-15.0678	-15.0606	-15.2554	-15.0614	-15.0642
600	-15.0709	-15.0384	-15.0448	-15.1091	-15.045	-15.0304	-15.0264	-15.0669	-15.0449	-15.0361	-15.074		-15.052	-15.0885	-15.0664	-15.0547	-15.2262	-15.0576	-15.063
601	-15.0645	-15.0317	-15.0409	-15.0949	-15.0363	-15.0249	-15.0251	-15.0631	-15.0415	-15.0295	-15.0665		-15.047	-15.0862	-15.0659	-15.0499	-15.1993	-15.0547	-15.0626
602	-15.0592	-15.0262	-15.0386	-15.0821	-15.0288	-15.0206	-15.0248	-15.0601	-15.0391	-15.024	-15.0601		-15.0427	-15.0847	-15.0662	-15.046	-15.1746	-15.0525	-15.0629
603	-15.055	-15.0218	-15.0376	-15.0708	-15.0227	-15.0174	-15.0253	-15.058	-15.0376	-15.0198	-15.0546		-15.0392	-15.0839	-15.0671	-15.0431	-15.1522	-15.0513	-15.0639
604	-15.0518	-15.0186	-15.0368	-15.0608	-15.0177	-15.0153	-15.0267	-15.0567	-15.037	-15.0168	-15.0504		-15.0364	-15.0838	-15.0687	-15.0414	-15.1315	-15.0511	-15.0653
605	-15.0494	-15.0163	-15.0365	-15.052	-15.0139	-15.0143	-15.0289	-15.0562	-15.0371	-15.0148	-15.0473		-15.0343	-15.0843	-15.071	-15.0405	-15.1128	-15.0516	-15.0671
606	-15.048	-15.0151	-15.0377	-15.0445	-15.0112	-15.0141	-15.0319	-15.0565	-15.0382	-15.0141	-15.045		-15.0331	-15.0857	-15.0739	-15.0404	-15.0962	-15.0528	-15.0693
607	-15.0473	-15.0148	-15.04	-15.0382	-15.0096	-15.0148	-15.0356	-15.0575	-15.04	-15.0143	-15.0433		-15.0329	-15.0876	-15.0773	-15.041	-15.0812	-15.0547	-15.0719
608	-15.0474	-15.0154	-15.0422	-15.0329	-15.009	-15.0165	-15.0399	-15.0591	-15.0424	-15.0152	-15.0425		-15.0337	-15.0898	-15.0814	-15.0424	-15.0678	-15.0573	-15.0751
609	-15.0483	-15.0169	-15.0452	-15.0288	-15.0093	-15.0189	-15.0448	-15.0615	-15.0456	-15.0171	-15.0425		-15.0354	-15.0922	-15.086	-15.0444	-15.0558	-15.0605	-15.0791
610	-15.0499	-15.0192	-15.0491	-15.0256	-15.0105	-15.0221	-15.0504	-15.0645	-15.0496	-15.0198	-15.0432		-15.0379	-15.0953	-15.0912	-15.0472	-15.0451	-15.0643	-15.0837
611	-15.0522	-15.0223	-15.054	-15.0234	-15.0125	-15.0261	-15.0566	-15.0681	-15.0541	-15.0235	-15.0449		-15.0413	-15.0992	-15.0969	-15.0506	-15.0356	-15.0686	-15.0891
612	-15.0552	-15.0261	-15.0597	-15.0221	-15.0153	-15.0308	-15.0635	-15.0722	-15.0593	-15.0278	-15.0473		-15.0455	-15.1037	-15.1031	-15.0547	-15.0275	-15.0736	-15.0951
613	-15.0588	-15.0306	-15.0657	-15.0217	-15.0189	-15.0361	-15.071	-15.077	-15.0652	-15.0328	-15.0505		-15.0506	-15.1085	-15.1098	-15.0596	-15.0206	-15.0794	-15.1018
614	-15.0631	-15.0357	-15.0713	-15.0221	-15.0233	-15.042	-15.079	-15.0822	-15.0715	-15.0386	-15.0542		-15.0566	-15.1141	-15.117	-15.065	-15.0148	-15.0856	-15.1092
615	-15.068	-15.0415	-15.0773	-15.0232	-15.0284	-15.0485	-15.0875	-15.0879	-15.0784	-15.045	-15.0585		-15.0634	-15.1204	-15.1246	-15.071	-15.0103	-15.0924	-15.1173
616	-15.0734	-15.048	-15.084	-15.0252	-15.0343	-15.0557	-15.0965	-15.0942	-15.0859	-15.0516	-15.0633		-15.0709	-15.1273	-15.1327	-15.0775	-15.0068	-15.0996	-15.126
617	-15.0794	-15.0551	-15.0916	-15.028	-15.0408	-15.0635	-15.106	-15.1011	-15.0939	-15.059	-15.0688		-15.0791	-15.1341	-15.1412	-15.0845	-15.0043	-15.1072	-15.1352
618	-15.0858	-15.0629	-15.0995	-15.0315	-15.0479	-15.0719	-15.1159	-15.1085	-15.1024	-15.0671	-15.0752		-15.0878	-15.1411	-15.1502	-15.0921	-15.003	-15.1154	-15.1449
619	-15.0928	-15.0711	-15.1077	-15.0357	-15.0556	-15.0808	-15.1264	-15.1164	-15.1115	-15.0755	-15.0822		-15.097	-15.149	-15.1596	-15.1003	-15.0024	-15.1242	-15.1548
620	-15.1003	-15.08	-15.1163	-15.0406	-15.0639	-15.0903	-15.1374	-15.1247	-15.121	-15.0845	-15.0896		-15.1067	-15.1576	-15.1693	-15.109	-15.0028	-15.1335	-15.1651
621	-15.1083	-15.0895	-15.1258	-15.0462	-15.0728	-15.1003	-15.1489	-15.1335	-15.1309	-15.0939	-15.0975		-15.117	-15.1664	-15.1795	-15.118	-15.0044	-15.143	-15.1755
622	-15.1168	-15.0994	-15.1361	-15.0524	-15.0823	-15.1109	-15.1607	-15.1427	-15.1412	-15.1038	-15.1061		-15.1277	-15.1753	-15.1901	-15.1275	-15.0072	-15.153	-15.1863
623	-15.1258	-15.1098	-15.1466	-15.0592	-15.0923	-15.1219	-15.1728	-15.1523	-15.1521	-15.1142	-15.1149		-15.1388	-15.1849	-15.2011	-15.1375	-15.0105	-15.1635	-15.1974
624	-15.1351	-15.1207	-15.1569	-15.0666	-15.1027	-15.1335	-15.1853	-15.1624	-15.1633	-15.1252	-15.1243		-15.1502	-15.1951	-15.2124	-15.1478	-15.0147	-15.1742	-15.209
625	-15.1449	-15.1322	-15.1681	-15.0745	-15.1137	-15.1457	-15.1983	-15.1729	-15.1749	-15.1366	-15.1344		-15.1619	-15.2053	-15.2241	-15.1585	-15.0196	-15.1853	-15.2211
626	-15.155	-15.144	-15.1799	-15.0831	-15.1252	-15.1582	-15.2117	-15.1838	-15.187	-15.1487	-15.1448		-15.1738	-15.2156	-15.2362	-15.1696	-15.0252	-15.1968	-15.2336
627	-15.1655	-15.1564	-15.192	-15.0921	-15.1371	-15.1712	-15.2255	-15.1951	-15.1995	-15.1615	-15.1556		-15.1859	-15.2262	-15.2486	-15.1811	-15.0313	-15.2086	-15.2465
628	-15.1765	-15.1691	-15.2038	-15.1016	-15.1496	-15.1846	-15.2397	-15.2067	-15.2124	-15.1746	-15.1669		-15.1984	-15.2377	-15.2614	-15.1931	-15.038	-15.2209	-15.2597
629	-15.1879	-15.1822	-15.2161	-15.1116	-15.1625	-15.1984	-15.2543	-15.2187	-15.2255	-15.188	-15.1787		-15.2114	-15.2502	-15.2746	-15.2055	-15.0452	-15.2337	-15.2733
630	-15.1998	-15.1958	-15.2292	-15.1222	-15.1759	-15.2125	-15.2693	-15.2311	-15.2391	-15.202	-15.1907		-15.2249	-15.2625	-15.288	-15.2181	-15.0532	-15.2465	-15.2874
631	-15.2121	-15.2099	-15.2436	-15.1332	-15.1898	-15.2271	-15.2846	-15.2439	-15.2532	-15.2165	-15.2033		-15.2389	-15.2749	-15.3019	-15.2312	-15.0621	-15.2599	-15.3019
632	-15.2247	-15.2243	-15.2583	-15.1447	-15.204	-15.2421	-15.3003	-15.257	-15.2676	-15.2315	-15.2164		-15.2534	-15.2875	-15.3161	-15.2448	-15.0716	-15.2737	-15.3167
633	-15.2376	-15.2392	-15.2727	-15.1567	-15.2186	-15.2575	-15.3165	-15.2705	-15.2824	-15.2467	-15.2297		-15.2685	-15.3007	-15.3306	-15.2586	-15.0813	-15.2878	-15.3319
634	-15.251	-15.2544	-15.2872	-15.1691	-15.2336	-15.2734	-15.333	-15.2843	-15.2976	-15.2625	-15.2436		-15.284	-15.3136	-15.3454	-15.2729	-15.0917	-15.3023	-15.3473
635	-15.2647	-15.2701	-15.3028	-15.182	-15.2492	-15.2896	-15.3499	-15.2985	-15.3131	-15.2787	-15.2578		-15.2998	-15.327	-15.3606	-15.2875	-15.1028	-15.3171	-15.3631
636	-15.2788	-15.2861	-15.3184	-15.1953	-15.2651	-15.3062	-15.3671	-15.3131	-15.329	-15.2952	-15.2722		-15.3161	-15.3409	-15.3762	-15.3024	-15.1147	-15.3323	-15.3791
637	-15.2933	-15.3026	-15.3342	-15.2091	-15.2815	-15.3232	-15.3846	-15.328	-15.3453	-15.3119	-15.2873		-15.3329	-15.3552	-15.392	-15.3178	-15.1273	-15.3478	-15.3954
638	-15.3081	-15.3195	-15.3501	-15.2233	-15.2982	-15.3406	-15.4026	-15.3433	-15.3619	-15.3288	-15.3031		-15.35	-15.3703	-15.4082	-15.3336	-15.1403	-15.3638	-15.4119
639	-15.3232	-15.3368	-15.3675	-15.238	-15.3153	-15.3583	-15.4208	-15.359	-15.3789	-15.3462	-15.3191		-15.3676	-15.3853	-15.4248	-15.3497	-15.1536	-15.3801	-15.4288
640	-15.3387	-15.3545	-15.3854	-15.2532	-15.3329	-15.3765	-15.4394	-15.375	-15.3963	-15.3639	-15.3352		-15.3855	-15.4001	-15.4417	-15.3662	-15.1678	-15.3967	-15.4459
641	-15.3544	-15.3726	-15.4032	-15.2687	-15.3508	-15.3952	-15.4583	-15.3914	-15.414	-15.382	-15.3518		-15.4039	-15.4154	-15.4589	-15.383	-15.1826	-15.4137	-15.4633
642	-15.3705	-15.3911	-15.4202	-15.2846	-15.3691	-15.4142	-15.4776	-15.4081	-15.432	-15.4003	-15.3688		-15.4226	-15.431	-15.4764	-15.4	-15.1976	-15.4308	-15.481
643	-15.3869	-15.4099	-15.4375	-15.301	-15.3878	-15.4336	-15.4973	-15.4252	-15.4504	-15.4191	-15.3863		-15.4418	-15.4471	-15.4943	-15.4176	-15.2127	-15.4485	-15.4992
644	-15.4037	-15.4291	-15.4555	-15.3177	-15.4071	-15.4533	-15.5173	-15.4426	-15.4691	-15.4384	-15.404		-15.4614	-15.4638	-15.5125	-15.4356	-15.2284	-15.4666	-15.5177
645	-15.4209	-15.4487	-15.4742	-15.3349	-15.4267	-15.4733	-15.5377	-15.4603	-15.4881	-15.458	-15.4218		-15.4815	-15.4814	-15.531	-15.4538	-15.2445	-15.485	-15.5367
646	-15.4383	-15.4686	-15.4927	-15.3524	-15.4467	-15.4938	-15.5584	-15.4784	-15.5076	-15.4781	-15.4401		-15.5019	-15.4991	-15.5499	-15.4724	-15.2609	-15.5037	-15.556
647	-15.456	-15.489	-15.5118	-15.3704	-15.4669	-15.5147	-15.5795	-15.4968	-15.5274	-15.4986	-15.4592		-15.5229	-15.5171	-15.5692	-15.4915	-15.2777	-15.5229	-15.5756
648	-15.4742	-15.5097	-15.5316	-15.3888	-15.4875	-15.5359	-15.6009	-15.5157	-15.5475	-15.5196	-15.4783		-15.5442	-15.5353	-15.5887	-15.5108	-15.295	-15.5423	-15.5955
649	-15.4927	-15.5308	-15.552	-15.4075	-15.5085	-15.5575	-15.6227	-15.5348	-15.568	-15.541	-15.4976		-15.5658	-15.553	-15.6086	-15.5304	-15.3131	-15.562	-15.6157
650	-15.5115	-15.5521	-15.5722	-15.4266	-15.5298	-15.5796	-15.6449	-15.5542	-15.5888	-15.5625	-15.5172		-15.5877	-15.571	-15.6289	-15.5503	-15.3316	-15.582	-15.6362
651	-15.5306	-15.5738	-15.5931	-15.446	-15.5516	-15.6019	-15.6674	-15.5739	-15.6099	-15.5848	-15.5375		-15.6098	-15.5899	-15.6494	-15.5706	-15.3501	-15.6023	-15.657
652	-15.5501	-15.5959	-15.6141	-15.4658	-15.5738	-15.6246	-15.6902	-15.594	-15.6315	-15.6072	-15.5581		-15.6321	-15.6092	-15.6704	-15.5912	-15.3691	-15.623	-15.6781
653	-15.5699	-15.6184	-15.6357	-15.4861	-15.5963	-15.6477	-15.7134	-15.6144	-15.6534	-15.63	-15.5789		-15.6547	-15.6287	-15.6916	-15.6123	-15.3888	-15.6441	-15.6995
654	-15.5901	-15.6412	-15.658	-15.5066	-15.6191	-15.6711	-15.737	-15.6352	-15.6756	-15.6532	-15.6004		-15.6774	-15.6484	-15.7132	-15.6337	-15.4094	-15.6657	-15.7211
655	-15.6107	-15.6643	-15.6803	-15.5276	-15.6423	-15.6948	-15.7609	-15.6563	-15.6982	-15.6766	-15.6226		-15.7005	-15.6682	-15.7352	-15.6554	-15.4304	-15.6874	-15.7429
656	-15.6316	-15.6878	-15.7025	-15.5489	-15.6658	-15.719	-15.7852	-15.6778	-15.7212	-15.7003	-15.6451		-15.724	-15.6885	-15.7574	-15.6772	-15.4516	-15.7092	-15.765
657	-15.6528	-15.7117	-15.7254	-15.5707	-15.6896	-15.7435	-15.8097	-15.6996	-15.7446	-15.7242	-15.6679		-15.7477	-15.7094	-15.78	-15.6994	-15.4735	-15.7315	-15.7874
658	-15.6743	-15.7359	-15.749	-15.5928	-15.7138	-15.7682	-15.8346	-15.7218	-15.7682	-15.7483	-15.6907		-15.7717	-15.7307	-15.803	-15.7221	-15.4957	-15.7543	-15.8101
659	-15.6962	-15.7605	-15.7726	-15.6153	-15.7384	-15.7934	-15.8598	-15.7444	-15.7921	-15.7727	-15.7138		-15.7959	-15.7525	-15.8263	-15.7451	-15.5184	-15.7773	-15.8333
660	-15.7185	-15.7854	-15.7969	-15.6382	-15.7634	-15.8188	-15.8853	-15.7672	-15.8164	-15.7976	-15.7375		-15.8203	-15.7752	-15.8499	-15.7683	-15.5411	-15.8006	-15.8569
661	-15.7411	-15.8107	-15.8217	-15.6614	-15.7886	-15.8445	-15.9113	-15.7905	-15.841	-15.8229	-15.7616		-15.8449	-15.798	-15.8738	-15.792	-15.5642	-15.8243	-15.881
662	-15.7641	-15.8363	-15.8461	-15.685	-15.8141	-15.8706	-15.9375	-15.8141	-15.8659	-15.8484	-15.7858		-15.8698	-15.8205	-15.8981	-15.8161	-15.5881	-15.8484	-15.9055
663	-15.7873	-15.8622	-15.8711	-15.709	-15.8399	-15.8969	-15.964	-15.838	-15.8912	-15.8744	-15.8103		-15.8952	-15.8434	-15.9226	-15.8406	-15.6122	-15.873	-15.9302
664	-15.8108	-15.8884	-15.8966	-15.7333	-15.8661	-15.9235	-15.9908	-15.8622	-15.9168	-15.9007	-15.8355		-15.9212	-15.8664	-15.9475	-15.8656	-15.6361	-15.898	-15.9554
665	-15.8347	-15.9149	-15.9223	-15.7579	-15.8926	-15.9505	-16.0178	-15.8868	-15.9426	-15.9273	-15.8606		-15.9477	-15.8901	-15.9727	-15.8907	-15.6602	-15.9232	-15.981
666	-15.8589	-15.9417	-15.9484	-15.7828	-15.9194	-15.9778	-16.0451	-15.9116	-15.9688	-15.954	-15.8858		-15.9749	-15.9142	-15.9982	-15.9162	-15.6848	-15.9487	-16.0072
667	-15.8834	-15.9687	-15.9751	-15.808	-15.9465	-16.0055	-16.0727	-15.9367	-15.9954	-15.981	-15.9116		-16.0027	-15.9383	-16.024	-15.9421	-15.7101	-15.9746	-16.0337
668	-15.9083	-15.9959	-16.0021	-15.8335	-15.9738	-16.0333	-16.1006	-15.9621	-16.0221	-16.0085	-15.9378		-16.031	-15.9623	-16.0501	-15.9679	-15.7357	-16.0004	-16.0602
669	-15.9334	-16.0235	-16.0287	-15.8593	-16.0014	-16.0613	-16.1287	-15.9878	-16.049	-16.0364	-15.9641		-16.0594	-15.9863	-16.0765	-15.9939	-15.7614	-16.0264	-16.087
670	-15.9589	-16.0513	-16.0552	-15.8854	-16.0292	-16.0896	-16.1571	-16.0138	-16.0763	-16.0645	-15.9909		-16.0882	-16.0107	-16.1032	-16.0202	-15.7875	-16.0527	-16.1139
671	-15.9846	-16.0794	-16.0815	-15.9119	-16.0573	-16.1181	-16.1857	-16.0401	-16.1039	-16.0928	-16.018		-16.1171	-16.0352	-16.1302	-16.0469	-15.8142	-16.0795	-16.1409
672	-16.0106	-16.1077	-16.1087	-15.9386	-16.0856	-16.1469	-16.2145	-16.0667	-16.1318	-16.1217	-16.0451		-16.1463	-16.0604	-16.1574	-16.0739	-15.8412	-16.1065	-16.1682
673	-16.037	-16.1362	-16.1359	-15.9656	-16.1142	-16.1759	-16.2435	-16.0935	-16.1599	-16.1507	-16.0726		-16.1757	-16.0862	-16.1849	-16.1012	-15.8682	-16.1339	-16.1956
674	-16.0636	-16.1649	-16.1642	-15.9927	-16.143	-16.2052	-16.2728	-16.1206	-16.1881	-16.1798	-16.1006		-16.205	-16.1127	-16.2127	-16.1288	-15.8952	-16.1614	-16.2234
675	-16.0904	-16.1939	-16.1927	-16.0202	-16.1721	-16.2346	-16.3023	-16.1479	-16.2166	-16.209	-16.1288		-16.2343	-16.1397	-16.2407	-16.1563	-15.9227	-16.189	-16.2514
676	-16.1175	-16.2231	-16.2208	-16.048	-16.2013	-16.2643	-16.332	-16.1755	-16.2454	-16.2384	-16.1572		-16.2635	-16.1669	-16.2689	-16.1842	-15.9506	-16.2169	-16.2794
677	-16.145	-16.2525	-16.2496	-16.076	-16.2308	-16.2941	-16.3619	-16.2034	-16.2743	-16.2682	-16.1856		-16.2927	-16.194	-16.2974	-16.2125	-15.9789	-16.2452	-16.3074
678	-16.1727	-16.2821	-16.2784	-16.1043	-16.2604	-16.324	-16.392	-16.2315	-16.3034	-16.2982	-16.2144		-16.3219	-16.2214	-16.3261	-16.2411	-16.0074	-16.2738	-16.3356
679	-16.2006	-16.3119	-16.3068	-16.1328	-16.2903	-16.3542	-16.4223	-16.2599	-16.3327	-16.3283	-16.2433		-16.3512	-16.2494	-16.355	-16.27	-16.0359	-16.3028	-16.3641
680	-16.2288	-16.3418	-16.3357	-16.1615	-16.3204	-16.3845	-16.4528	-16.2884	-16.3623	-16.3585	-16.2725		-16.3807	-16.278	-16.3841	-16.2993	-16.0646	-16.332	-16.393
681	-16.2571	-16.3719	-16.366	-16.1904	-16.3507	-16.4149	-16.4834	-16.3171	-16.3922	-16.3888	-16.3019		-16.4104	-16.3062	-16.4135	-16.3288	-16.0933	-16.3616	-16.4222
682	-16.2857	-16.4022	-16.3965	-16.2195	-16.3811	-16.4454	-16.5141	-16.3461	-16.4221	-16.419	-16.3315		-16.4401	-16.3345	-16.443	-16.3585	-16.1219	-16.3913	-16.4518
683	-16.3146	-16.4327	-16.426	-16.2489	-16.4117	-16.4761	-16.545	-16.3753	-16.4522	-16.4492	-16.3615		-16.4701	-16.3627	-16.4727	-16.3883	-16.1512	-16.4211	-16.4818
684	-16.3437	-16.4633	-16.456	-16.2783	-16.4424	-16.507	-16.5761	-16.4047	-16.4824	-16.4797	-16.3917		-16.5005	-16.3909	-16.5026	-16.4181	-16.1809	-16.4509	-16.5122
685	-16.3729	-16.494	-16.4857	-16.308	-16.4731	-16.538	-16.6072	-16.4342	-16.5128	-16.5104	-16.4218		-16.5314	-16.4195	-16.5327	-16.448	-16.211	-16.4808	-16.5428
686	-16.4024	-16.5248	-16.5155	-16.3378	-16.504	-16.5692	-16.6385	-16.4639	-16.5434	-16.5413	-16.4519		-16.5628	-16.4486	-16.5629	-16.4781	-16.2415	-16.5109	-16.5737
687	-16.432	-16.5558	-16.5458	-16.3679	-16.535	-16.6004	-16.6698	-16.4938	-16.5741	-16.5724	-16.482		-16.5947	-16.4779	-16.5932	-16.5083	-16.2718	-16.5411	-16.605
688	-16.4618	-16.5869	-16.5759	-16.3981	-16.566	-16.6317	-16.7012	-16.5238	-16.6049	-16.6033	-16.5126		-16.627	-16.5075	-16.6237	-16.5385	-16.3021	-16.5713	-16.6367
689	-16.4917	-16.618	-16.6066	-16.4284	-16.5972	-16.6632	-16.7327	-16.554	-16.6359	-16.6345	-16.5433		-16.6593	-16.5373	-16.6544	-16.569	-16.3324	-16.6018	-16.6687
690	-16.5218	-16.6493	-16.6375	-16.4588	-16.6285	-16.6948	-16.7642	-16.5843	-16.6669	-16.6659	-16.574		-16.6915	-16.5672	-16.6852	-16.5997	-16.3628	-16.6325	-16.7009
691	-16.552	-16.6806	-16.6688	-16.4894	-16.6598	-16.7264	-16.7959	-16.6148	-16.698	-16.6975	-16.6051		-16.7237	-16.5971	-16.7161	-16.6307	-16.3935	-16.6635	-16.7329
692	-16.5824	-16.7121	-16.6997	-16.5201	-16.6912	-16.7582	-16.8276	-16.6453	-16.7292	-16.7293	-16.6362		-16.7559	-16.6272	-16.7471	-16.6618	-16.4243	-16.6947	-16.7647
693	-16.6129	-16.7435	-16.7305	-16.5508	-16.7226	-16.7901	-16.8594	-16.676	-16.7605	-16.7613	-16.6673		-16.7879	-16.6576	-16.7782	-16.6928	-16.4552	-16.7257	-16.7963
694	-16.6435	-16.775	-16.7621	-16.5817	-16.7541	-16.822	-16.8912	-16.7067	-16.792	-16.7931	-16.6985		-16.8198	-16.6882	-16.8094	-16.7238	-16.4863	-16.7566	-16.8277
695	-16.6742	-16.8067	-16.7932	-16.6127	-16.7857	-16.8539	-16.9232	-16.7376	-16.8234	-16.8249	-16.7299		-16.8516	-16.7188	-16.8407	-16.7551	-16.5171	-16.788	-16.8592
696	-16.705	-16.8384	-16.8246	-16.6438	-16.8174	-16.8858	-16.9551	-16.7687	-16.8549	-16.8566	-16.7614		-16.8831	-16.749	-16.872	-16.7866	-16.5481	-16.8194	-16.8908
697	-16.7358	-16.8701	-16.856	-16.6749	-16.8492	-16.9178	-16.987	-16.7997	-16.8865	-16.8885	-16.7931		-16.9145	-16.7791	-16.9035	-16.8181	-16.5786	-16.851	-16.9226
698	-16.7668	-16.9019	-16.8869	-16.7061	-16.881	-16.9498	-17.0189	-16.8308	-16.9181	-16.9205	-16.8252		-16.9458	-16.8094	-16.935	-16.8499	-16.6096	-16.8827	-16.9548
699	-16.7979	-16.9337	-16.9189	-16.7374	-16.9128	-16.9818	-17.051	-16.862	-16.9498	-16.9527	-16.8568		-16.9772	-16.8398	-16.9666	-16.8815	-16.6412	-16.9144	-16.9869
700	-16.8291	-16.9655	-16.9495	-16.7687	-16.9447	-17.0138	-17.0831	-16.8933	-16.9815	-16.9848	-16.8889		-17.0086	-16.8702	-16.9983	-16.9132	-16.6729	-16.946	-17.0192
